# Supplementary material for: Characterization of Translationally Controlled Tumour Protein from the Sea Anemone Anemonia viridis and Transcriptome Wide Identification of Cnidarian Homologues
Source: Genes (Basel). 2018 Jan 11;9(1):30. doi: 10.3390/genes9010030 (PMC5793182; doi:10.3390/genes9010030)
Supplement: Supplementary file 1 [file genes-09-00030-s001.zip]

Archive with 16 entries (7 files):
- query. _millepora.msa.fasta/
- query. _millepora.msa.fasta/A.millepora.msa.fasta
- query.A_digitifera.msa.fasta/
- query.A_digitifera.msa.fasta/A.digitifera.msa.fasta
- query.Hydra_1.msa.fasta/
- query.Hydra_1.msa.fasta/H.vulgaris1.msa.fasta
- query.Hydra2msa.fasta/
- query.Hydra2msa.fasta/H.vulgaris2.msa.fasta
- query.Nvectensis.msa.fasta/
- query.Nvectensis.msa.fasta/N.vectensis.msa.fasta
- queryAVTCTP.msa.fasta/
- queryAVTCTP.msa.fasta/query.msa.fasta/
- queryAVTCTP.msa.fasta/query.msa.fasta/A.viridis.msa.fasta
- queryEPTCTP.msa.fasta/
- queryEPTCTP.msa.fasta/query.msa.fasta/
- queryEPTCTP.msa.fasta/query.msa.fasta/E.pallida.msa.fasta
