# Supplementary material for: Characterization of Translationally Controlled Tumour Protein from the Sea Anemone Anemonia viridis and Transcriptome Wide Identification of Cnidarian Homologues
Source: Genes (Basel). 2018 Jan 11;9(1):30. doi: 10.3390/genes9010030 (PMC5793182; doi:10.3390/genes9010030)
Supplement: Supplementary file 1 [file genes-09-00030-s001.zip › query.A_digitifera.msa.fasta/A.digitifera.msa.fasta]

>Query_Sequence 100.0 0
MIIYKDILTDEEVLSDSYKCKVIDGVLYEVEGKLTTEKTVVTDSMIGGNKSAEDEGGDDAEDASKSGINVVLAHNLREVAGTKKDFKMGIKKYMQKIVGKLKESAPDQVEQFKAVASKIVADVLARFDDFQLFTGESFDYDPIDGEAMFIFVEYRGETPYLTYFKHGLQEEKM    
>UniRef50_P13693        Translationally-controlled ... 38.2 5e-55
MIIYRDLISHDEMFSDIYKIREidGLCLEVEGKMVSRTEGndDSLIGGNASAEGPEGEGTESTVITGVDIVMNHHLQETSFTKEAYKKYIKDYMKSIKGKLEEQRPERVKPFMTGAAEQIKHILANFKNYQFFIGENMNPDGMVA---LLDYREDGVTPYMIFFKDGLEMEKC    
>UniRef50_Q4T3X2        Chromosome 2 SCAF9897, whol... 34.7 2e-49
MLIFRDIISEDELFSDNFKMKveDGMFYEVEGTRVTRKNdiDGALIGANASAED-AEEGTEEGTVTDVDIILNHNLQPSAFSKKSYMVYVKDYMKAIKSHLEEHNPERVADFMKAAPAAIKRITSDFDNFQFYSGSTMNPAGIVGA---LNYREDGITPYMLFFKDGLLSEKL    
>UniRef50_C4R0Y3        Protein that associates wit... 42.8 2e-49
MIIYKDIISGDELLSDAYDVKEVGGVVYEADCQMVTVGSGDVD--IGANPSAE-EGGEDLEDGAQTVNNVVYSFRLAETQFDKKSFMVYIKGYMKRIRAHLTENAPDQVEAFEKGASAYAKKILSSFGDWDFYTGESMDPDGMI---VLLNYREDGVTPYVSIWKHGVKEEKI    
>UniRef50_B5X8N4        Translationally-controlled ... 38.2 5e-49
MIIYKDIITGDELFTEVYKITEvdGMLYEVQGKLTSRSEDVDGALIGANASAEG-GDEGSEASTVSGVDIVLNSKLQETsyNKKAYQSYIKGYMKAVKAKLEEQGSKRVQAFMAGAPAAVKMILGNLDKYQFFTGESMNCDGAIG---LLDYREDGVTPFflFFA--------    
>UniRef50_P35691        Translationally-controlled ... 38.7 3e-47
MIIYKDIFSNDELLSDAYDAKLVDDVIYEADCAMVNVGGDNID--IGANPSAEG-GDDDVEEGAEMVNNVVHSFRLQQTAFDKKSFLTYIKGYMKAVKAKLQETNPEEVPKFEKGAQTYVKKVIGSFKDWEFFTGESMDPDAMV---VMLNYREDGTTPFVAIWKHGIVEEKI    
>UniRef50_B4NTK7        GD11927 n=7 Tax=Fungi/Metaz... 39.4 4e-47
MKIYKDIITGDEMFADTYKMKLVDDVIYEVYGKLITRQGD-DIRLEGANASAE-EADEGTDITSESGVDVVLNHRLTECFadKKSYTLYLKDYMKKVLAKLEEKSPDQVDIFKTNMNKAMKDIPGRFKELQFFPGETLDCDGMV--ALLVGNKFVGEAPDIAVYA--------    
>UniRef50_Q5K7S2        Translationally-controlled ... 34.7 9e-47
MLIYQDVLTGDEMISDAFPIKEIGDIAYEVDCANIIIKEGDVD--IGGNPSA-EEAAEALEEGAQQVNNVVHSFRLQSTSFDKKSYLTYLKGYMKAIKSKLQESNPDRVAAFEKGAQDFAKKIVANFKDYEFYIGESMNPDGMV---CLLNYREDGVTPYFTMWKDGLKEIKI    
>UniRef50_P91800        Translationally-controlled ... 29.7 4e-46
MRVFKDAISGDEMFSDSHSPQLINDVVYEVDANFITVSNGLDSKLIAANPSGE-EGQEEVSDSTERVIDLVHASRLVSTSFDKKSYRAYLKGYLKAIKERLQKENPERVSIFESRINEYMVNVFKNFDDYEHYIGESMNPDGMVA---LMNFRENGVTPYFVFLKDGLIEEK-    
>UniRef50_O18477        Translationally-controlled ... 39.9 2e-45
MIIFKDVFPGVELFSDSFPVSLVNETVYKVKGKLRTDTFAIDDKAIGGNASAEG-GEEGTDAASKQGVDIVMNSRLVEYALSKKDYMTHIKSYMKSVKDKLQETKPADSELFQKNVQPFIKEVLNDFKEYQLFCGESMGP-----EGMLALMKWDGETPYMFFFKHGLDEEKV    
>UniRef50_Q10344        Translationally-controlled ... 34.1 2e-45
MLLYKDVISGDELVSDAYDLKEVDDIVYEADCQMVTVKQG-GDVDIGANPSA-EDAEENAEEGTETVNNLVYSFRLSPTSFDKKSYMSYIKGYMKAIKARLQESNPERVPVFEKNAIGFVKKILANFKDYDFYIGESMDPDAMV---VLMNYREDGITPYMIFFKDGLVSEKF    
>UniRef50_Q95WA2        Translationally-controlled ... 31.0 5e-45
MIVYKDMITEDEMFTDSHCPRVVADFFYEVDSRFTTVSSNVDGRLIGANPSGEGGEDENVDDTSKRVIDLVHANGFISVPFDQKSYKAHLNLYLKTIIERLQKTDPDKVPLLKSQVNKYMKNVLDNFDQYEFYMGPPSNPDAMI---VLMNFREDGMTPYFVFFKDGL-----    
>UniRef50_Q9VGS2        Translationally-controlled ... 42.8 1e-43
MKIYKDIITGDEMFADTYKMKLVDDVIYEVYGKLITRQGD-DIKLEGANASAE-EADEGTDITSESGVDVVLNHRLTECFadKKSYTLYLKDYMKKVLAKLEEKSPDQVDIFKTNMNKAMKDILGRFKELQFFTGESMDCDGMVALVEYREINGDSV-PVLMFFKHGLEEEKC    
>UniRef50_B4J901        GH20502 n=9 Tax=Pancrustace... 44.5 8e-43
MKVYKDILTDDEMFTDTYKMKLVDDVIYEVYGKLVSRNQDNI-VLAGANPSAEDADADIDTSAVERGIDVVLNHRLQESFadKKSFTSYLKDYMKRLLTKLQESSPDQIDVLKSNMSRTMKDILGRFNELQFFTGESMDID-----GMVAMCEYREIdpVFMFFKHGLQEEKL    
>UniRef50_B3RLY3        Putative uncharacterized pr... 40.1 2e-41
MIVFKDVFNDQEIFSDGIPYVLKDDLYYEIEGKMTSEVTDIPESAIGGNASAE-VADETSEASSVSGINFVLANRLEKIDLTKKEFQSYIKVYMKKLLGYLEENSPDRVSVFKKGASAMVPKILNTFKDWDFYMGESKDSTCLL---VLVNFREDGITPFGIVWKDGVNQEK-    
>UniRef50_P31265        Translationally-controlled ... 33.5 2e-40
MLVYQDLLTGDELLSDSFPYKEIegILWEVEGKWVTVGA--VDVNIGANPSaeGGEDEGVDDSTQKVVDIVDTFRLQEQpyDKKGFIAYIKKYIKLLTPKLSE---EDQAVFKKGIEGATKFLLPRLSDFQFFVGEGMHDDSTL---VFAYYKEGSTNPTFLYFAHGLKEVKC    
>UniRef50_Q2UR29        Translationally-controlled ... 33.5 2e-39
MIIYKDILTGDEIISDAFNLKEVDNILWEVDCRNITIGDENI-QLEGANPSAEGEDDdgGAGNAEQVLDIKHNFRLNDYplEKDEYKKAIKGYMKKVLAKLEEKkeETIKEFKENAQTALKRILANYKDYDVLVGESFGADAM---HILINYREDGVTPYATFWKHGLEEYKV    
>UniRef50_Q75DF1        ABR075Cp n=1 Tax=Eremotheci... 38.9 7e-39
MIIFKDLISGDELLSDAYDVKLVDGVIYEADCAMVKVGADNVD--IGANPSAEG-GDEDVDDGTETVNNVVHSFRLQQTAFDKKSFLTYIKGYMKEIKNRLQETNPDEITIFEKGAQGYVKKVIGSYKDWELFTGESMDHKGIL-----------------------------    
>UniRef50_Q4PLZ3        Translationally-controlled ... 35.5 2e-38
MLLFKDILTGDEMFTDSVKYKLVDDCIFEIECEHVTRKVGEV-ALDGANPSAEEVEE-GTEEGTESGLDLVLNMRLVETGFSKTDYKNYLKTYTKALMDKWKekSEAEVNEAKSKLTEAVKKVLPRIGDMQFFLGESSNPDGIVALLEYRPNKSGGETPVVMFFKHGLLEEK-    
>UniRef50_Q9ZSW9        Translationally-controlled ... 31.8 4e-38
MLVYQDLLTGDELLSDSFPYKEinGILWEVEGKWVVQGA--VDVDIGANPSAEgdEDEGVDDQAVKVVDIVDTFRLQEQpfDKKQFVTYMKRFIKLLTPKLDE---EKQESFKKNIEGATKFLLSKLSDLQFFVGESMHDD---GSLVFAYYRGGATDPTFLYFAYALKEVKC    
>UniRef50_Q54RX6        Translationally-controlled ... 34.3 5e-38
MRVFKDIvsHDELCSDAYPMTEIngLIYEVQAKMVTIDLDV-KVNTGANAASEETEEDEGVdgSKQVINVVDAMRLVETSFDKKSYTGYIKAYMKEVLAKLADNNPSRVDAFKKDAADFVKSVLGKFDEYKFYTGENMDAD---GHVALMYYKPGEVDPIFLYFKDGLESVK-    
>UniRef50_UPI000180C950 PREDICTED: similar to putat... 35.3 6e-38
MLIFKDIITGDELFTDAQKYEEFMGAFYKVYGKTTTRNDDLDPSLFGANPSAEDGDSGAAESSSTQVIDFVDACKLVEApyDKKTFMAYFKDYCKHVAEKlqEGRTDDVTEFKKHATDAMKYIKGNIKAFQIFTGESVDPD-----GSVGYLDWEDNVPYILFFKHALVEEKV    
>UniRef50_UPI0000F2B2DA PREDICTED: hypothetical pro... 32.3 2e-37
MIIYPDLLSHEEVFSDSYKFLEIEnlCLEVEGKMVRKAEgiDDSLIGGNASAEGPEGEETDATKMTGVGIVINHHLQETSFTKESYKKYIKDYMKSSKGRLKDQKPDRVKPFLTGATEQIKHLLIKSNN--FYLIINMVNQ---------VCNFLNIQPTLHFW---------    
>UniRef50_A0DHQ0        Chromosome undetermined sca... 27.5 1e-36
--IYVDAFSGEEIVSDSFNMEefEGVIGEVQSQDIVKGALNVDVGAGGHFGgeDEEDGGVDDQAQKVNNIIDAFKYAETQFTKADYVTYFKAYAKKVKAYLEANKPNRVASFQKGAGEFIKWVSANFNDLQFYCPESYD---MENHIVLGYYKEGQASPAFVYILDGLKEVKM    
>UniRef50_B5B8U1        Histamine release factor n=... 26.0 5e-36
MLIYRDIISGDEMFTDTVKITVVENSVYEVTCKHVVRKEGEV-VLAGSNP-AEGEADEGTDEHTEAGLDVVLNQRLQETSFDKGSYKTYLKTYTKALQDKWkeYSADKITELKNQCMAGVKYMVGKIddSQYFLGESMNPDGCVAILNYRDGADGNEEAIMMFLKAGVAEEKV    
>UniRef50_C3YEG0        Putative uncharacterized pr... 32.0 2e-35
LIIYKDVISGDEMFSDIYKIKTfdGFFYDVEGKLVTTQEYLISLD---------------SYSDIIGVDIAVNHNLQETNFTKDEYKTYIKEYLRRVKAYL---DPDRVHDFRAAAQGGIDRILKSFDGLKFFTGESKNCEGMVA---LLDYMEDGVTPYMLFFKDGLVQEK-    
>UniRef50_Q5BFN9        Translationally-controlled ... 34.1 4e-35
MIIYKDIISGDEVLSDTYNIKTVDGVLYECDCRKYLKKTNEDFELEGANPSAEGGDDEGGAEGGEVMvdIEDQFRLvgAKPPKDAFKGHLKTYMKKVLKALQDKgdETINEFKKGAPAAVNKILKNYDNYDVLMGESMDGDAM---HILIDFREDGVTPYATLWKHGLEEMKV    
>UniRef50_Q93573        Translationally-controlled ... 30.6 1e-33
MLIYKDIFTDDELSSDSFPMKLVDDLVYEFKGKHVVRKEGEI-VLAGSNPSaeGAEDDGSDEHVERGIDIVLNHKLVEMNCYEDafKAYIKKFMKNVIDHMEKNNRDkvDAFKKKIQGWVVSLLAkfKNLAFFIGERAAEGAENGQVAIIEYrdGTEVPTLMLVKEAIIEEKC    
>UniRef50_Q1WDP0        Translationally-controlled ... 40.1 2e-33
MLIYKDMLTNEELFSDSYPMKLVDDLYYRVTGKLTSESTDVDESVYGGNASAEGGGEE-FESNVKKGVNIVLAHDLKEigLDRKAYITLFKEYAGKLNEHYKKNLPDKVAEFQDKFQKLLKEVKKLleEFQFFQTISASGEGMXA---LLGYEEDGMTPYMIFYKLGLQEEK-    
>UniRef50_UPI0000EB48D6 UPI0000EB48D6 related clust... 29.9 5e-33
--------SQDEVLSNIYKIWEITYGLCLGERMVRRTEGNTDASLIGEMPPQKALRVKVTESTVSSGIDTVLNHHLQKPAAQQKPTRKYVKDYTRSIKDKLEEQRPERVKPFMTRATEQTKHILTNCKN---FIDENMNPD---GRAALLDYSEGGETPYRIFFKDGLEMEK-    
>UniRef50_Q8I3Z5        Translationally-controlled ... 30.8 2e-32
MKVFKDVFTNDEVCSDSY----VQQDPFEVPEFREIAFEVKSNKRIKGnaDNSEDAVEGMGADVEHVIDIVDSFQLTSTAFSKKEYSAYIKNYMQKVAKYLEEKKPDRVEIFKTKAQPFIKHILTNFDDFEFYMGESLD---MEAGIIYSYYKGEEITPRFVYISDGLFEEK-    
>UniRef50_C8CBN8        Translationally controlled ... 30.6 3e-32
MILYKDLMTGDEMFTDAFPMHYedDFLVCVEGKLVSRKKGESIslIGGNPSQEEQGEECCDDttVSGIDVVLDNQLEDVQAskGSLVSYLKKFVKKVVDGleEGDTEKCDCFKKAMSAHIKQFVGKydDVSVYVREGFDVGAYKQAPMIGVWSEDGRTIKLYAMKHCLIEEKC    
>UniRef50_D2K925        Translationally-controlled ... 32.9 2e-31
MIIYKDLITGDELFSDSFPCTLVEDLYYEVIGKHTTESDDIDESKLGANASAE-EASEQLEKNVKSGVNIVLANKLEQcaISQDEYLQGikPYVKKIKKLLEEQEPDKAAAFPERalLGLLKKKLKNEEFDFYQGLSQTNEAMTALLGY-KEKDGEEVPYMIFFKDGLTEMKV    
>UniRef50_B0EQ45        Putative uncharacterized pr... 31.4 1e-30
MIVFADIFTDDEMFSDSFNP-TVEGCMYVVK--AKFVVKKEEDFGIACndAEEGAAGEAGEANAEKVIDVVDNAHLVEQAFTKTEYMAHIKGYMKKMADYLQQNHPEKLDQFKVDATAFVKKVIGAFKDCSFYSGESCDTD---NGMVAVAMYHDGVNPTFYFFKDGLKENK-    
>UniRef50_B5Y447        Predicted protein n=1 Tax=P... 30.6 2e-30
MIIYKCRFSGDEMLSDAfpVPVKDEDGNEVPGLIQIQSQKVSKddIGCGNEFGGGDDEGADSGAELVNNVVdgFDLHEIPMGKKDIKEYLQLYCKNLRAKLKEDDkpEVKAFTQAAPAFCKWILSKYDDMQFFTSSSMDPD-----GSMAFAYYEDVDPLFVFIKAGLIEEKC    
>UniRef50_C4PX52        Oligophrenin, putative n=1 ... 23.4 2e-29
-----DMITEDEMFTDSHCPRVVADFFYEVKSRFTTVSGNVDGRLIGANPSSEGVEDENVDDTSKRVIDLVHANGFVSLI------MRMLSNFYYQAFEQFKDSS-NQINQILQAAQRTKSHSLKNTEILNVISCRRRSNDSIDRRWCFDIEVSRRSTP--------------    
>UniRef50_B6HIR2        Pc21g23500 protein n=1 Tax=... 24.9 3e-29
MIIYTDIVSGDEIVADTfpNKEFD-LLWECDCRKYMKRAGEDFQLEGANPSAEEGAEEEGGEGEAVMvdIEDQFRLvgAKPSKEDYKSHLKTYLKKLHKnaQAENPDAakAWKTKAAGAMKKIISNWDNYDVLMGQSTDGDAM---HVLIDFREDGVTPYATVWADGLKEVKV    
>UniRef50_D0NYH5        Putative uncharacterized pr... 25.4 3e-29
MLVWQDVFTEDEVMSDSnpCKDMEggMFQVESKTVAKGSDNVDIGCGDAFGGEEEQIDDSVETVNNVIDDSIGFGYIETGFdkAELKTYLKSHFRKIMKHLKStsDETLAQFKSDAQEIVKFLVSMFKELQFYMFKSCDSEAGLA---YAYYPEGAVAPTFCYIKWGLKEVKF    
>UniRef50_A3F5U0        TCTP (Fragment) n=1 Tax=Oxy... 37.2 2e-28
-----------------------------------------------------------AGATKSQVINFVSAHRLVETSYSKKLYLAYIKQYMARLKAHLEKEKPERVSKFMEEAQAFVKKIVSNFDDYRFFTGSSMDSDAM---CPIVFYKEDGITPYMYLFKHGLEEEK-    
>UniRef50_B3RMQ5        Putative uncharacterized pr... 33.8 9e-27
------------IFTDRNLYTLVDDLYYELKGKVITEEAGEIDDAAIGNSSA---GKVESAGAAVTGIDFVLQNRLVETGFSskDFKKYIKDYIAKIVTNIKDHNPDRVEIFKKKVNVKMAEIIKTFSDWKFFMVESMD-----AEALHVLVKEDGKTAIGLVWKDGVKEEK-    
>UniRef50_A8BBN6        Translationally controlled ... 27.2 1e-26
MLIYKDIINGDELLSDAI-ITSTDDLFYVIKGKMIVADGDEEDED------------------AEKVVDVVFRYNLAEAEFTKKTLMSNLKKFMKAMSKNLKKtsEEEVAAWQEKVNAWVTGLLEKFDDYSFYLGASNDVES----GMVVFCKWDGADPYFYYWKDALKSEKV    
>UniRef50_UPI000023E05A hypothetical protein FG1063... 26.7 2e-26
------------MITDSYPIKEVDDVIFEVDCDAIYP---------------ESVAGDDEPD---EFNNVIYSFRLQPTKYDKKDYVSSLRSYLKIVKNRLKnkNPEYIANFEKNAQDFLkkLLPNFDDLEFYTGESMDVDGMIA---VMGYREDGTTPYFMFWKDGLEEMRI    
>UniRef50_Q54RX1        Translationally-controlled ... 23.7 2e-25
MKLYKDLisHDDLLTDRYEIK-VGDVTFEVKTKMITKDLNVvnNSLGGSISteDEFENVEAAGTFQINNLVEQLRLVETSFDKKSYLAYMKLYIKDLINHIKqsDNEKIEHIQKGIQSFVKTMmeNFKKYSFFTGSSMDANGLVA---LMYYKDDdtTPTFVFIKYGLLQVDV    
>UniRef50_Q2VET1        Translationally controlled ... 29.9 2e-25
-----------------------------VDCAMVVEGGEATD--IGQNA-SAEEAEEALEDQAIKVNDVIHYFRLQSTSFDKKSYLPYLKAYMKSVKKALQdkSEDEVKEFETKAQAYVKdiLPKFKDWEFYTGESTNPDGMV---VLLNYRDDGITPYLVIWKHGLKEEKV    
>UniRef50_B9TY00        Translationally-controlled ... 35.9 4e-25
-----------------------------------------------------------------TGVDIVMNSRLVEYTLSKKDYMTHIKEYMARVKKHLTENKPGEVDIFMKNVQTFIKDVIANYKDYQLFCGESMGPD-----GMLALMKWDEETPYMIFFKHGL-----    
>UniRef50_A1BQ86        Translationally controlled ... 28.2 7e-25
----------DELCSDSFPMKLIDDFVYEFKGKHVVRKEGEI-LLDGANPSAEGEedDGCDEHVERGIDFVLNHRLVEMNCCEDafKSYAKSFMKKTLDLMQKnsEDEINTWKKKAQTWISSLIAkfKNLAFFIGENMAEG--------------------------------    
>UniRef50_A2ECX3        Putative uncharacterized pr... 22.6 9e-25
---YKDIFTGHVFLDEHYPFQeaEKGVYVVRGKF---KAIFHEDLPPDNPN-----------SVEVAINLVRDFKLVELNWTKDKLILWAKDYVQMIKQQHQMNTIEQSNPFVLSFAHLVRWVSAKFRDFHFYKP----PGEQTQTVIFCSFLEDQITPVFWYPKWSVERE--    
>UniRef50_UPI0000E47334 PREDICTED: similar to trans... 31.2 2e-24
MIIYKDFLTGDELFTDIYPMKLvnQNFIQLKGKRVTENSSAGDINIGGNPSAEEAAETTEETSV-SGVDIVLANRLTetEYTKEAYQqkIKPYIKKLMkkLVEELKLQYTAFKNTFKEDLKSVIlkKKEFQFFLGESLSDEAML---ILMTYPEDDPepLMYFVKYGLKEVKV    
>UniRef50_Q94587        Translationally-controlled ... 27.7 3e-24
MYIYNCIFTGKEVFSDAYPHKLEdgFVWVVDGKYelADQKFDDSLFGGNKSAEGEDDEGEASTekPVVNTLlaFRLEetITSLNDFKKALKKYTVNLMAKLNESNQSRVAVLKSKLPKYAKQWAEDFDKIRVYVTEG---DGFEVEGTLVVITQdnDKCKMTVLADSLIKEKF    
>UniRef50_C3YCE8        Putative uncharacterized pr... 32.4 4e-23
-IIYKDIFSDNEMFSDSFRFETIqdLFYEVEGKVVHENSENVG-----------------------VVDIVLNHHLQEVNFTWDQYQTDIGKYARRIRDHLQEEHRYRVDGFTVAAQNGIRdiLDNFDDWEFFTGES------------------------------------    
>UniRef50_D2VID0        Predicted protein n=1 Tax=N... 24.3 2e-22
MIVFTDAFTDDELFSDSFPQkeFGGFIINVSSKMMKKDDDEDILYDRKTFDA----MDNKPDNVIDVDQVVETFRLQetSIAkkDCVATITPYLTALKKKIQTNkeDALKSFNEELKKfmDQVGKDFSNYKFYMGESMDTD--NGMVVFQKYNDDGETTQLYFFADGLKQIKC    
>UniRef50_B2AXC6        Predicted CDS Pa_7_10110 (F... 29.3 2e-22
--------------------KEAESILYFVRGERVTEAAANVDT--GANASAEGGDDEGAEDTAKEVINVVSSGLLESTSFDKKSYMAYLKGYLKSTKQYikKKVEQQIAIFEPKAMAFAKWIQANFKDLDFYTGASMNPDGM------------------------------    
>UniRef50_A0DCK9        Chromosome undetermined sca... 27.8 3e-22
MKIYVDAFSGEEIVSDSFNMEefEGVIGEVQSQDIVKGALNVDVGAGGHFGgeDEEDGGVEDQAQKVNNIIDAFKYAETQFTKADYVTYFKAYAKKVKAYLEANKPRQSCFILKG----------------------------------------------------------    
>UniRef50_A7SUA9        Predicted protein (Fragment... 33.1 7e-22
-------------------------------------KQGIDENLIGGNKSAED-ACDDVEDGCTTGCNVVMANRLVEIPytFKELLAEFKPYIKKVKEHMKEEgdEEVKGFEKAAMDYILSIKKNFKEYQFFQP---DCDLGGGAHCIVFMWydGFSPVLTVFKHAVKQVKV    
>UniRef50_B2D268        Translationally controlled ... 30.6 7e-21
--------------------------------------------------------------GVESGLDLVLNNRLVETGFSKADYKNYLKTYTKALQEKWKEEEWtqINEAKTKMQEAVKKILPKLSDVQFFLGESSNPDGMVALLEYRQQADGNEVPIMMLLKHGLREEKM    
>UniRef50_B8N6R9        Translationally controlled ... 22.4 2e-20
--------------------------------------------------------AEGAPNKTSSEIDVVHEFALHQTNFDQKSYYEHLKRYAAAIEKHLSITNPGRVPAFKKAFKEYVTKMMHHWGSLQCYVGPSLDPNGMVA---ILNYREDGVTPYFNF----------    
>UniRef50_UPI0000EE6237 PREDICTED: similar to hCG17... 21.8 7e-18
MIIYPDLISHSEI----YKNQEItgPCLEVEGKIVSRTEDNIdsLIGRNASTEVPEGEETQSTVITGVD-VMHYHLQETSFTKEA------------------SHP------------------CNFKIYQFFIGENKNLDSVVA---LLDYCEDTVILHMLFFKDDLEM---    
>UniRef50_A2F397        Putative uncharacterized pr... 22.0 9e-18
MRYYASPIEEDELVSDAYKLVRKEDiaLEFEGDYI-----------------EVDVEEGETTRKDTVMNIPYNNNLQKLELTKAQFGAWCKKFIPARKAQL---SGDAQTEFMQNAKKFVMWVDANFKEFDFFVGPTNNVDDM---MLFCKHDESGAKPYFYLI---------    
>UniRef50_UPI0001924691 PREDICTED: similar to trans... 21.4 3e-17
MHVFKDVFTHEDVFSDAFTYDTDddLFYIVQGKIISEHEGIDDKLISANKSFLKKG-EKLHDKDLLFPDIIRANQliKSIHSKERLKKLLDAYVAKLTNFVKDEK--RLSVIKENMNKTLDNLFIssDKLSFYETEG---NAVDMQGMIIVYEQdgHGCKMYVFKDGVYKVDV    
>UniRef50_C0H8B2        Translationally-controlled ... 34.2 2e-15
---------------------------------------------------------------------------------------------TKKLANFFVQSCP-RVQAFMAGAPAAVKMILGNLDKYQFFTGESMNCDGAIG---LLDYREDGVTPFLVFFKDGIEIEK-    
>UniRef50_D2V8T2        Predicted protein n=1 Tax=N... 23.5 1e-13
---------------------------------------------------------------------IVEKFGYHECALKKKEFLMIMNTYTSTLKSIIEDtdEEKQKAFLMGTTLFIQSVLSNFNNYRFFIGPS----NQMNKGMVIVQNCANdtPEFYYFVDGLKEE--    
>UniRef50_B4DLD6        cDNA FLJ57742 n=1 Tax=Homo ... 39.6 1e-09
MIIYRDLISHDEMFSDIYKIREidGLCLEVEGKVSRSGLRVGESGPSG-----------------------------------------------------------------------------------------------------------------------------    
>UniRef50_Q6I665        Translationally controlled ... 23.9 6e-06
----------------------------------------------------------------------------------------------------------EKQEAFKKNIEGATXYLLAXLKDLQFFXGESMADDC---SIVFAYYKEGATEPTFLYLAPXLXXVNC    
>UniRef50_Q6TXK8        Growth-related translationa... 33.3 7e-05
-----------------------------------------------------------------------------------------------------------------------------------FFVGENMTPDGMVA---LLDFREDGVTPYMIFFKDGLEIEKC    
