# Supplementary material for: Characterization of Translationally Controlled Tumour Protein from the Sea Anemone Anemonia viridis and Transcriptome Wide Identification of Cnidarian Homologues
Source: Genes (Basel). 2018 Jan 11;9(1):30. doi: 10.3390/genes9010030 (PMC5793182; doi:10.3390/genes9010030)
Supplement: Supplementary file 1 [file genes-09-00030-s001.zip › query.Hydra2msa.fasta/H.vulgaris2.msa.fasta]

>Query_Sequence 100.0 0
MHVFKDVFTHEDVFSDAFTYDTDDTDLFYIVQGKIISEHEGIDDKLISANKSFLKKGEKLHDKDLLFPDIIRANQLDRIKSIHSKERLKKLLDAYVAKLTNFVKDEKRLSVIKENMNKTLDNLFISRYSDKLSFYETEGNAVDMQGMIIVYEQDDVHGSEVVGHGCKMYVFKDGVYKVDV    
>UniRef50_B5X8N4        Translationally-controlled ... 21.2 6e-47
MIIYKDIITGDELFTEVYKITEVCDGMLYEVQGKLTSRSEDVDGALIGANASAEGGDEGSEASTVSGVDIVLNSKLQETSA-YNKKAYQSYIKGYMKAVKAKLEEqkRVQAFMAGAPAAVKMILGNL--DKYQFFTGESMNCDGAIGLLDYREDGV------------------------    
>UniRef50_P13693        Translationally-controlled ... 22.3 2e-46
MIIYRDLISHDEMFSDIYKIREIADGLCLEVEGKMVSRTEgiDDSLIGGNASAEgeGEGTESTVITGVDIVMNHHLQE--TSFTKEAYKKYIKDYMKSIKGKLEepERVKPFMTGAAEQIKHILANFK--NYQFFIGENMNPDGMVALLDYREDGV--------TPYMIFFKDGLEMEK-    
>UniRef50_Q4T3X2        Chromosome 2 SCAF9897, whol... 21.7 4e-46
MLIFRDIISEDELFSDNFKMKVSEDGMFYEVEGTRVTRkdGIDGALIGANASAEDAEEGTEEGTVTDVDIILNHNLQ--PSAFSKKSYMVYVKDYMKAIKSHLEepERVADFMKAAPAAIKRITSDF--DNFQFYSGSTMNPAGIVGALNYREDGI--------TPYMLFFKDGLLSEKL    
>UniRef50_B4NTK7        GD11927 n=7 Tax=Fungi/Metaz... 23.3 1e-44
MKIYKDIITGDEMFADTYKMKLVD-DVIYEVYGKLITR-QGDDIRLEGANASAEEADEGTDITSESGVDVVLNHRLTECFAFGDKKSYTLYLKDYMKKVLAKLEepDQVDIFKTNMNKAMKDIPGRFK--ELQFFPGETLDCDGMVALLV-------GNKFVGEAPDIAVYA--------    
>UniRef50_C4R0Y3        Protein that associates wit... 17.2 1e-43
MIIYKDIISGDELLSDAYDVKEV-GGVVYEADCQMVTVGSG--DVDIGANPSAEEGGEDLEDGAQTVNNVVYSFRLAE--TQFDKKSFMVYIKGYMKRIRAHLTepDQVEAFEKGASAYAKKILSSF--GDWDFYTGESMDPDGMIVLLNYREDGV--------TPYVSIWKHGVKEEKI    
>UniRef50_P91800        Translationally-controlled ... 22.9 4e-41
MRVFKDAISGDEMFSDSHSPQLI-NDVVYEVDANFITVSNGLDSKLIAANPSGEEGQEEVSDSTERVIDLVHASRLV--STSFDKKSYRAYLKGYLKAIKERLQkpERVSIFESRINEYMVNVFKNF--DDYEHYIGESMNPDGMVALMNFRENGV--------TPYFVFLKDGLIEEK-    
>UniRef50_Q9VGS2        Translationally-controlled ... 22.3 5e-41
MKIYKDIITGDEMFADTYKMKLVD-DVIYEVYGKLITR-QGDDIKLEGANASAEEADEGTDITSESGVDVVLNHRLTECFAFGDKKSYTLYLKDYMKKVLAKLEepDQVDIFKTNMNKAMKDILGRFK--ELQFFTGESMDCDGMVALVEYRE------INGDSVPVLMFFKHGLEEEK-    
>UniRef50_P35691        Translationally-controlled ... 15.6 7e-41
MIIYKDIFSNDELLSDAYDAKLVD-DVIYEADCAMVNV--GGDNIDIGANPSAEGGDDDVEEGAEMVNNVVHSFRLQ--QTAFDKKSFLTYIKGYMKAVKAKLQepEEVPKFEKGAQTYVKKVIGSFK--DWEFFTGESMDPDAMVVMLNYRED--------GTTPFVAIWKHGIVEEKI    
>UniRef50_Q5K7S2        Translationally-controlled ... 19.4 1e-40
MLIYQDVLTGDEMISDAFPIKEI-GDIAYEVDCANIIIKEG--DVDIGGNPSAEEAAEALEEGAQQVNNVVHSFRLQ--STSFDKKSYLTYLKGYMKAIKSKLQepDRVAAFEKGAQDFAKKIVANFK--DYEFYIGESMNPDGMVCLLNYREDGV--------TPYFTMWKDGLKEIKI    
>UniRef50_Q10344        Translationally-controlled ... 19.0 3e-40
MLLYKDVISGDELVSDAYDLKEVD-DIVYEADCQMVTVKQGGD-VDIGANPSAEDAEENAEEGTETVNNLVYSFRL--SPTSFDKKSYMSYIKGYMKAIKARLQepERVPVFEKNAIGFVKKILANFK--DYDFYIGESMDPDAMVVLMNYREDGI--------TPYMIFFKDGLVSEK-    
>UniRef50_B4J901        GH20502 n=9 Tax=Pancrustace... 21.1 5e-39
MKVYKDILTDDEMFTDTYKMKLVD-DVIYEVYGKLVSRNQD-NIVLAGANPSAEDADADIDTsvERGIDVVLNHRLQESFAFGDKKSFTSYLKDYMKRLLTKLQepDQIDVLKSNMSRTMKDILGRFN--ELQFFTGESMDIDGMVAMCEYREID------GESVPVFMFFKHGLQEEKL    
>UniRef50_P31265        Translationally-controlled ... 21.2 1e-37
MLVYQDLLTGDELLSDSFPYKEIENGILWEVEGKWVTV--GAVDVNIGANPSAEEgdEGVDDSTQKVVDIVDTFRLQEQPT-YDKKGFIAYIKKYIKLLTPKLSEEDQ-AVFKKGIEGATKFLLPRL--SDFQFFVGEGMHDDSTLVFAYYKEG--------STNPTFLYFAHGLKEVK-    
>UniRef50_Q95WA2        Translationally-controlled ... 22.3 1e-36
MIVYKDMITEDEMFTDSHCPRVVA-DFFYEVDSRFTTVSSNVDGRLIGANPSGEGgdENVDDTSKRVIDLVHANGF--ISVPFDQKSYKAHLNLYLKTIIERLqdPDKVPLLKSQVNKYMKNVLDNF--DQYEFYMGPPSNPDAMIVLMNFREDGM--------TPYFVFFKDGL-----    
>UniRef50_O18477        Translationally-controlled ... 20.6 3e-36
MIIFKDVFPGVELFSDSFPVSLVNE-TVYKVKGKLRTDTFAIDDKAIGGNASAEGGEEGTDAASKQGVDIVMNSRLVEY--ALSKKDYMTHIKSYMKSVKDKLQETKPADsfQKNVQPFIKEVLNDFK--EYQLFCGESMGPEGMLALMKW----------DGETPYMFFFKHGLDEEKV    
>UniRef50_Q9ZSW9        Translationally-controlled ... 20.7 2e-35
MLVYQDLLTGDELLSDSFPYKEIHNGILWEVEGKWVV--QGAVDVDIGANPSAEgeDEGVDDQAVKVVDIVDTFRLQEQPA-FDKKQFVTYMKRFIKLLTPKL-DEEKQESFKKNIEGATKFLLSKL--SDLQFFVGESMHDDGSLVFAYYR--------GGATDPTFLYFAYALKEVK-    
>UniRef50_B5B8U1        Histamine release factor n=... 17.2 5e-35
MLIYRDIISGDEMFTDTVKITVVENS-VYEVTCKHVVRKEG-EVVLAGSNPAEGEADEGTDEHTEAGLDVVLNQRLQE--TSFDKGSYKTYLKTYTKALQDKWKeaDKITELKNQCMAGVKYMVGKI-DKDSQYFLGESMNPDGCVAILNYRDGADGNEEA-----IMMFLKAGVAEEKV    
>UniRef50_Q2UR29        Translationally-controlled ... 20.0 3e-34
MIIYKDILTGDEIISDAFNLKEVDN-ILWEVDCRNITI-GDENIQLEGANPSAEGEDDDAGgnAEQVLDIKHNFRLNDYP-KLEKDEYKKAIKGYMKKVLAKLEeeETIKEFKENAQTALKRILANYK--DYDVLVGESFGADAMHILINYREDGV--------TPYATFWKHGLEEYKV    
>UniRef50_B3RLY3        Putative uncharacterized pr... 25.1 6e-34
MIVFKDVFNDQEIFSDGIPYVLKD-DLYYEIEGKMTSEVTDIPESAIGGNASAEVADETSEASSVSGINFVLANRLEKID--LTKKEFQSYIKVYMKKLLGYLEepDRVSVFKKGASAMVPKILNTFK--DWDFYMGESKDSTCLLVLVNFREDGI--------TPFGIVWKDGVNQEK-    
>UniRef50_Q4PLZ3        Translationally-controlled ... 19.0 9e-34
MLLFKDILTGDEMFTDSVKYKLVD-DCIFEIECEHVTRKVG-EVALDGANPSAEEVEEGTEEGTESGLDLVLNMRLVE--TGFSKTDYKNYLKTYTKALMDKWKeeAEVNEAKSKLTEAVKKVLP--RIGDMQFFLGESSNPDGIVALLEYR-----PNKSGGETPVVMFFKHGLLEEK-    
>UniRef50_D2K925        Translationally-controlled ... 25.0 3e-33
MIIYKDLITGDELFSDSFPCTLVE-DLYYEVIGKHTTESDDIDESKLGANASAEEASEQLEKNVKSGVNIVLANKLEQCFAISQDEYLQGIFKPYVKKIKKLlqEPDKAAAFPERAKQLLGLLKKKLKNEEFDFYQGLSQTNEAMTALLGYKEKD------GEEVPYMIFFKDGLTEMKV    
>UniRef50_C3YEG0        Putative uncharacterized pr... 20.1 1e-32
LIIYKDVISGDEMFSDIYKIKTFADGFFYDVEGKLVTTQEYLISLD--------------SYSDIIGVDIAVNHNLQE--TNFTKDEYKTYIKEYLRRVKAYL-DPDRVHDFRAAAQGGIDRILKSF--DGLKFFTGESKNCEGMVALLDYMEDGV--------TPYMLFFKDGLVQEK-    
>UniRef50_UPI000180C950 PREDICTED: similar to putat... 17.8 2e-32
MLIFKDIITGDELFTDAQKY-EEFMGAFYKVYGKTTTRNDDLDPSLFGANPSAEDGDSgaESSSTQVIDFVDACKLVEAPA-YDKKTFMAYFKDYCKHVAEKLTQEGrvTEFKKHATDAMKYIKGNIKA--FQIFTGESVDPDGSVGYLDWEDN----------VPYILFFKHALVEEKV    
>UniRef50_Q54RX6        Translationally-controlled ... 20.1 2e-32
MRVFKDIvsHDELCSDAYPMTEINNGLIYEVQAKMVTIDLDVKVN-TGANAASEETEEDEgaGSKQVINVVDAMRLVE--TSFDKKSYTGYIKAYMKEVLAKLAdpSRVDAFKKDAADFVKSVLGKF--DEYKFYTGENMDADGHVALMYYKPGEVD--------PIFLYFKDGLESVK-    
>UniRef50_Q75DF1        ABR075Cp n=1 Tax=Eremotheci... 15.6 2e-32
MIIFKDLISGDELLSDAYDVKLVD-GVIYEADCAMVKV--GADNVDIGANPSAEGGDEDVDDGTETVNNVVHSFRLQ--QTAFDKKSFLTYIKGYMKEIKNRLQepDEITIFEKGAQGYVKKVIGSYK--DWELFTGESMDHKGILV---------------------------------    
>UniRef50_Q1WDP0        Translationally-controlled ... 22.9 8e-32
MLIYKDMLTNEELFSDSYPMKLVD-DLYYRVTGKLTSESTDVDESVYGGNASAEGGGEEFESNVKKGVNIVLAHDLKEIE-GLDRKAYITLFKEYAGKLNEHYKkpDKVAEFQDKFQKLLKEVKKLLKAEEFQFFQTISASGEGMXALLGYEEDGM--------TPYMIFYKLGLQEEK-    
>UniRef50_Q5BFN9        Translationally-controlled ... 17.2 9e-32
MIIYKDIISGDEVLSDTYNIKTVD-GVLYECDCRKYLKKTNEDFELEGANPSAEGGDDEGGAEGGEVmdIEDQFRLVWLKAEDgkDAFKGHLKTYMKKVLKALQddETINEFKKGAPAAVNKILKNY--DNYDVLMGESMDGDAMHILIDFREDGV--------TPYATLWKHGLEEMKV    
>UniRef50_Q93573        Translationally-controlled ... 19.0 1e-30
MLIYKDIFTDDELSSDSFPMKLVD-DLVYEFKGKHVVRKEG-EIVLAGSNPSAEEgdDGSDEHVERGIDIVLNHKLVEMNCYEDASMFKAYIKKFMKNVIDHMEKNNrvDAFKKKIQGWVVSLLAKDRFKNLAFFIGERaaENGQVAIIEYRDVD------GTEVPTLMLVKEAIIEEK-    
>UniRef50_UPI0001924691 PREDICTED: similar to trans... 100.0 1e-30
MHVFKDVFTHEDVFSDAFTYDTDDTDLFYIVQGKIISEHEGIDDKLISANKSFLKKGEKLHDKDLLFPDIIRANQLDRIKSIHSKERLKKLLDAYVAKLTNFVKDEKRLSVIKENMNKTLDNLFISRYSDKLSFYETEGNAVDMQGMIIVYEQDDVHGSEVVGHGCKMYVFKDGVYKVDV    
>UniRef50_UPI0000F2B2DA PREDICTED: hypothetical pro... 23.6 7e-30
MIIYPDLLSHEEVFSDSYKFLEIENRLCLEVEGKMVRKAEgiDDSLIGGNASAEgeGEETDATKMTGVGIVINHHLQE--TSFTKESYKKYIKDYMKSSKGRlqKPDRVKPFLTGATEQIKHLLIKSNN----FYLIINM----------------------------------------    
>UniRef50_A0DHQ0        Chromosome undetermined sca... 15.2 8e-30
--IYVDAFSGEEIVSDSFNMEEKFEGVIGEVQSqiVKGALNVDVGAGggGKNEDEEDGGVDDQAQKVNNIIDAFKYAE--TQFTKADYVTYFKAYAKKVKAYLekPNRVASFQKGAGEFIKWVSANFN--DLQFYCPESYDMENHIVLGYYKEGQ--------ASPAFVYILDGLKEVKM    
>UniRef50_B5Y447        Predicted protein n=1 Tax=P... 15.6 2e-29
MIIYKCRFSGDEMLSDAFKPVPveVPGLIQIQSQKVSKDTGGSIDIGCGNEFGGGDDEGADSGAELVNNVVdtFGFDLHEIPMGKKDIKEYLQLYCKNLRAKLKEDDKVtaFTQAAPAFCKWILSKY--DDMQFFTSSSMDPDGSMAFAYYEDVD----------PLFVFIKAGLIEEK-    
>UniRef50_B6HIR2        Pc21g23500 protein n=1 Tax=... 18.9 5e-29
MIIYTDIVSGDEIVADTFKLVpkEFDLLWECDCRKYMKRAGEDFQLEGANPSAEEGAEEEGGEGEAVmdIEDQFRLVWLkaKPSKEDYKSHLKTYLKKLHKNAAPKFAQAewKTKAAGAMKKIISN--WDNYDVLMGQSTDGDAMHVLIDFREDGV--------TPYATVWADGLKEVKV    
>UniRef50_UPI0000E47334 PREDICTED: similar to trans... 20.6 6e-28
MIIYKDFLTGDELFTDIYPMKLVGPNqfIQLKGKRVTENSSAGDINIGGNPSAEEAAETTEETSVSGVDIVLANRLTEVTEYTKEAYQQDKIKPYIKKLMKAKDDQiqYTAFKNTFKEDLKsiLTGFKKKEFQFFLGESLSDEAMLILMTYPEDDPEGR------PLMYFVKYGLKEVKV    
>UniRef50_Q8I3Z5        Translationally-controlled ... 17.9 1e-27
MKVFKDVFTNDEVCSDSyqQDPFEVPEFREIAFEVKSNKRIKGNEDYGIADNSEDAVEGMGADVEHVIDIVDSFQL--TSTAFSKKEYSAYIKNYMQKVAKYLEepDRVEIFKTKAQPFIKHILTNF--DDFEFYMGESLDMEAGIIYSYYKGEEI--------TPRFVYISDGLFEEK-    
>UniRef50_Q94587        Translationally-controlled ... 27.9 7e-27
MYIYNCIFTGKEVFSDAYPHKLEDEGFVWVVDGKYEeaDQKFDDSLFGGNKSAEGEDDEGEASTevVNTLLRAFRLEEPVTITSLNDFKKALKKYTVNLMAKLNeqSRVAVLKSKLPKYAKQWAEDF--DKIRVYVTEGDGFEVEGTLVVITQDVPFGEEKPNDKCKMTVLADSLIKEK-    
>UniRef50_UPI0000EB48D6 UPI0000EB48D6 related clust... 11.7 8e-27
--------SQDEVLSNIYKIWEITYGLC--LGERMVRRTEgtDASLIGEMPPQKALRVktESTVSSGIDTVLNHHLQKPAA--QQKPTRKYVKDYTRSIKDKLEepERVKPFMTRATEQTKHILTNCKN-----FIDENMNPDGRAALLDYSEG--------GETPYRIFFKDGLEMEK-    
>UniRef50_C8CBN8        Translationally controlled ... 25.7 2e-26
MILYKDLMTGDEMFTDAFPMHYeeDDFLVCVEGKLVSRKKgiSADLIGGNPSQEEQGEECCDDTETviDVVLDNQLEDVQASlsKGSLVSYLKKFVKKVVDGLTEeeKCDCFKKAMSAHIKQFVGKY-SDDVSVYVREGFDVGaaPMIGVWSED--------GRTIKLYAMKHCLIEEK-    
>UniRef50_Q54RX1        Translationally-controlled ... 16.1 1e-25
MKLYKDLisHDDLLTDRYEIKV--GDVTFEVKTKMITKDLNvnNNSLGGSISTTVDneDEFENVEAAGTFQINnqLRLVETSFDKKSYLAYMKLYIKDLINHIKQqeKIEHIQKGIQSFVKTMMDGENFKKYSFFTGSSMDANGLVALMYYKDDDP-------TTPTFVFIKYGLLQVDV    
>UniRef50_D0NYH5        Putative uncharacterized pr... 19.0 1e-24
MLVWQDVFTEDEVMSDSNkmEGNEVSGMFQVESK--TVAKGSDNVDIGCGDAFGGEEEQIDDSVETVNNVIDDsgFGYIETGFdkAELKTYLKSHFRKIMKHLksDETLAQFKSDAQEIVKFLVS--MFKELQFYMFKSCDSEAGLAYAYYPEGAV--------APTFCYIKWGLKEVK-    
>UniRef50_Q2VET1        Translationally controlled ... 16.7 1e-24
------------------------------VDCAMVV--EGGEATDIGQNASAEEAEEALEDQAIKVNDVIHYFRLQ--STSFDKKSYLPYLKAYMKSVKKALQdeDEVKEFETKAQAYVKDTILP-KFKDWEFYTGESTNPDGMVVLLNYRDDGI--------TPYLVIWKHGLKEEKV    
>UniRef50_B0EQ45        Putative uncharacterized pr... 17.3 2e-23
MIVFADIFTDDEMFSDSFNPTVEGCMYVVKAKFVVKKEEDFGIACNADEDAEEGAAGEAGEANAEKVIDVVDNAHLVEQ--AFTKTEYMAHIKGYMKKMADYLQqpEKLDQFKVDATAFVKKVIGAFK--DCSFYSGESCDTdgMVAVAMYHD---------GVNPTFYFFKDGLKENK-    
>UniRef50_A7SUA9        Predicted protein (Fragment... 19.7 2e-23
--------------------------------------KQGIDENLIGGNKSAEDACDDVEDGCTTGCNVVMANRLVEIP-YKTFKELLAEFKPYIKKVKEHMKEeeEVKGFEKAAMDYILSIKKNFK--EYQFFQPDCDLGGGAHCIVfyPEKDLRGVDQDGFSPVLTVFKHAVKQVKV    
>UniRef50_A1BQ86        Translationally controlled ... 17.7 7e-23
----------DELCSDSFPMKLID-DFVYEFKGKHVVRKEG-EILLDGANPSAEGedDGCDEHVERGIDFVLNHRLVEMNCCEDASTFKSYAKSFMKKTLDLMQkeDEINTWKKKAQTWISSLIAKDRFKNLAFFIGENM----------------------------------------    
>UniRef50_A3F5U0        TCTP (Fragment) n=1 Tax=Oxy... 17.5 4e-22
-----------------------------------------------------------AGATKSQVINFVSAHRLVE--TSYSKKLYLAYIKQYMARLKAHLEkpERVSKFMEEAQAFVKKIVSNF--DDYRFFTGSSMDSDAMCPIVFYKEDGI--------TPYMYLFKHGLEEEK-    
>UniRef50_D2VID0        Predicted protein n=1 Tax=N... 20.7 7e-22
MIVFTDAFTDDELFSDSFPQKTEFGGFIINVSSKMM--KKDDDEDILYDRKTFDAMDNK-PDNVIDVDQVVETFRLQELTSIAKIKDCVATITPYLTALKKKIQTNKGEDALKS-FNEELKKFLMDQVGKdyKFYMGESMDTdgMVVFQKYNDD--------GETTQLYFFADGLKQIK-    
>UniRef50_UPI000023E05A hypothetical protein FG1063... 17.3 2e-21
------------MITDSYPIKEVD-DVIFEVDCDAI-----YPESVAG------------DDEPDEFNNVIYSFRLQ--PTKYDKKDYVSSLRSYLKIVKNRLKnpEYIANFEKNAQDFLKTKLLP-NFDDLEFYTGESMDVDGMIAVMGYRED--------GTTPYFMFWKDGLEEMRI    
>UniRef50_A8BBN6        Translationally controlled ... 19.4 1e-19
MLIYKDIINGDELLSDA--IITSTDDLFYVIKGKMIVADGDEEDED-----------------AEKVVDVVFRYNLAEAE--FTKKTLMSNLKKFMKAMSKNLKkeEEVAAWQEKVNAWVTGLLEKF--DDYSFYLGASNDVegMVVFCKW----------DGADPYFYYWKDALKSEKV    
>UniRef50_B2D268        Translationally controlled ... 16.9 2e-19
--------------------------------------------------------------GVESGLDLVLNNRLVE--TGFSKADYKNYLKTYTKALqeEEWTEEQINEAKTKMQEAVKKILPKL--SDVQFFLGESSNPDGMVALLEYRQQAD-----GNEVPIMMLLKHGLREEKM    
>UniRef50_B3RMQ5        Putative uncharacterized pr... 21.6 1e-18
------------IFTDRNLYTLVD-DLYYELKGKVITEEAGEIDDAAIGNSSA--GKVESAGAAVTGIDFVLQNRLVE-TGFSSVKDFKKYIKDYIAKIVTNIKdpDRVEIFKKKVNVKMAEIIKTF--SDWKFFMVESMDAEALHVLV----------KEDGKTAIGLVWKDGVKEEK-    
>UniRef50_B9TY00        Translationally-controlled ... 12.7 3e-18
-----------------------------------------------------------------TGVDIVMNSRLVEYT--LSKKDYMTHIKEYMARVKKHLTepGEVDIFMKNVQTFIKDVIANYK--DYQLFCGESMGPDGMLALMKWDE----------ETPYMIFFKHGL-----    
>UniRef50_C3YCE8        Putative uncharacterized pr... 17.0 1e-17
-IIYKDIFSDNEMFSDSFriQVEDYDLFYEVEGKVVHEN----------------------SENVGVVDIVLNHHLQEVN--FTWDQYQTDIGKYARRIRDHLQEEhrVDGFTVAAQNGIRDMILD-NFDDWEFFTGESHGG--------------------------------------    
>UniRef50_B8N6R9        Translationally controlled ... 13.3 4e-17
---------------------------------------------------------EGAPNKTSSEIDVVHEFALH--QTNFDQKSYYEHLKRYAAAIEKHltNPGRVPAFKKAFKEYVTKMMH--HWGSLQCYVGPSLDPNGMVAILNYREDGV--------TPYFNF----------    
>UniRef50_A2ECX3        Putative uncharacterized pr... 13.1 5e-17
---YKDIFTGHVFLDEHYPFQEDAEKGVYVVRGKF---KAIFHEDLPPDNPN----------SVEVAINLVRDFKLVELN--WTKDKLILWAKDYVQMIKqqMNTIEQSNPFVLSFAHLVRWVSAKFR--DFHFYKPPGEQTQT-VIFCSFLEDQI--------TPVFWYPKWSVERE--    
>UniRef50_A0DCK9        Chromosome undetermined sca... 17.9 7e-17
MKIYVDAFSGEEIVSDSFNMEEKFEGVIGEVQSqiVKGALNVDVGAGggGKNEDEEDGGVEDQAQKVNNIIDAFKYAE--TQFTKADYVTYFKAYAKKVKAYLEANkrQSCF--------------------------------------------------------------------    
>UniRef50_B2AXC6        Predicted CDS Pa_7_10110 (F... 14.2 2e-16
------------------KAKKEAESILYFVRGERVTEAAA--NVDTGANASAEGGdeGAEDTAKEVINVVSSGLLE--STSFDKKSYMAYLKGYLKSTkeKKKVEQQIAIFEPKAMAFAKWIQANFK--DLDFYTGASMNPDGM-----------------------------------    
>UniRef50_UPI0000EE6237 PREDICTED: similar to hCG17... 15.9 3e-16
MIIYPDLISHSEI----YKNQEITKGPCLEVEGKIVSRTEdiDGSLIGRNASTEveGEETQSTVITGVDVMHYH-LQE--------------------------------------TSFTKEASHPCNFKIYQFFIGENKNLDSVVALLDYCEDTVILH--------MLFFKDDLE----    
>UniRef50_A2F397        Putative uncharacterized pr... 11.1 1e-15
MRYYASPIEEDELVSDAYKLVRKEDIGALEFEGDYIEVDV----------------EEGETTRKDTVMNIPYNNNLQKLE--LTKAQFGAWCKKFIPARKAQLSG-DAQTEFMQNAKKFVMWVDANFK--EFDFFVGPTNNVDDMMLFCKHDE--------SGAKPYFYLI---------    
>UniRef50_C4PX52        Oligophrenin, putative n=1 ... 26.0 4e-15
----NDMITEDEMFTDSHCPRVVA-DFFYEVKSRFTTVSGNVDGRLIGANPSSEgeDENVDDTSKRVIDLVHANGFV-------------------------------------------------------------------------------------------------------    
>UniRef50_C0H8B2        Translationally-controlled ... 19.0 6e-14
-----------------------------------------------------------------------------------------------TKKLANfvQSCPRVQAFMAGAPAAVKMILGNL--DKYQFFTGESMNCDGAIGLLDYREDGV--------TPFLVFFKDGIEIEK-    
>UniRef50_D2V8T2        Predicted protein n=1 Tax=N... 10.1 2e-10
---------------------------------------------------------------------IVEKFGYHEC--ALKKKEFLMIMNTylKSIIEDTGDEEKQKAFLMGTTLFIQSVLSNFN--NYRFFIGPSNQMngMVIVQNCANDLL--------TPEFYYFVDGLKEE--    
>UniRef50_B4DLD6        cDNA FLJ57742 n=1 Tax=Homo ... 28.6 1e-08
MIIYRDLISHDEMFSDIYKIREIADGLCLEVEGKV-------------------------------------------------------------------------------------------------------------------------------------------------    
>UniRef50_Q6TXK8        Growth-related translationa... 21.7 2e-05
-------------------------------------------------------------------------------------------------------------------------------------FFVGENMTPDGMVALLDFREDGV--------TPYMIFFKDGLEIEK-    
>UniRef50_Q6I665        Translationally controlled ... 13.9 0.005
----------------------------------------------------------------------------------------------------------EKQEAFKKNIEGATXYLLAXLK--DLQFFXGESMADDCSIVFAYYKEGATE--------PTFLYLAPXLXXV--    
