# Supplementary material for: Characterization of Translationally Controlled Tumour Protein from the Sea Anemone Anemonia viridis and Transcriptome Wide Identification of Cnidarian Homologues
Source: Genes (Basel). 2018 Jan 11;9(1):30. doi: 10.3390/genes9010030 (PMC5793182; doi:10.3390/genes9010030)
Supplement: Supplementary file 1 [file genes-09-00030-s001.zip › query.Nvectensis.msa.fasta/N.vectensis.msa.fasta]

>Query_Sequence 100.0 0
MLLFLDFLTEKDLFTDCDYIKVSDYFFEIQGKIVSEKQGIDENLIGGNKSAEDACDDVEDGCTTGCNVVMANRLVEIPYKTFKELLAEFKPYIKKVKEHMKEEGCPDEEVKGFEKAAMDYILSIKKNFKEYQFFQPDCDLGGGAHCIVFMWYPEKDLRGVDQDGFSPVLTVFKHAVKQVKV    
>UniRef50_B5X8N4          Translationally-controlled ... 27.7 1e-49
MIIYKDIITGDELFTEVYKITedGMLYEVQGKLTSRSEDVDGALIGANASAEGGDEGSEASTVSGVDIVLNSKLQETSAYNKKAYQSYIKGYMKAVKAKLEEQG--SKRVQAFMAGAPAAVKMILGNLDKYQFFTGESMNCDGAIGLL----------DYREDGVTPFflFFA--------    
>UniRef50_P13693          Translationally-controlled ... 29.4 2e-48
MIIYRDLISHDEMFSDIYKIRedGLCLEVEGKMVSRTEgiDDSLIGGNASAEGPeeGTESTVITGVDIVMNHHLQETSF-TKEAYKKYIKDYMKSIKGKLEEQRP--ERVKPFMTGAAEQIKHILANFKNYQFFIGENMNPDGMVALL----------DYREDGVTPYMIFFKDGLEMEK-    
>UniRef50_Q4T3X2          Chromosome 2 SCAF9897, whol... 29.8 3e-48
MLIFRDIISEDELFSDNFKMKvdGMFYEVEGTRVtkNDGIDGALIGANASAEDAEEGTEEGTVTDVDIILNHNLQPSAF-SKKSYMVYVKDYMKAIKSHLEEHNP--ERVADFMKAAPAAIKRITSDFDNFQFYSGSTMNPAGIVGAL----------NYREDGITPYMLFFKDGLLSEKL    
>UniRef50_C4R0Y3          Protein that associates wit... 26.5 4e-47
MIIYKDIISGDELLSDAYDVkvGGVVYEADCQMVTVGSG--DVDIGANPSAEEGGEDLEDGAQTVNNVVYSFRLAETQF-DKKSFMVYIKGYMKRIRAHLTENAPD--QVEAFEKGASAYAKKILSSFGDWDFYTGESMDPDGMIVLL----------NYREDGVTPYVSIWKHGVKEEKI    
>UniRef50_B4NTK7          GD11927 n=7 Tax=Fungi/Metaz... 26.4 9e-47
MKIYKDIITGDEMFADTYKMkvDDVIYEVYGKLITR-QGDDIRLEGANASAEEADEGTDITSESGVDVVLNHRLTEcaFGDKKSYTLYLKDYMKKVLAKLEEKSPD--QVDIFKTNMNKAMKDIPGRFKELQFFPGETLDCDGMVALLVGNKFVGEAPD----------------------    
>UniRef50_P35691          Translationally-controlled ... 28.2 8e-45
MIIYKDIFSNDELLSDAYDAkvDDVIYEADCAMV--NVGGDNIDIGANPSAEGGDDDVEEGAEMVNNVVHSFRLQQTAF-DKKSFLTYIKGYMKAVKAKLQETNP--EEVPKFEKGAQTYVKKVIGSFKDWEFFTGESMDPDAMVVML----------NYREDGTTPFVAIWKHGIVEEKI    
>UniRef50_P91800          Translationally-controlled ... 23.9 2e-44
MRVFKDAISGDEMFSDShpQLINDVVYEVDANFITVSNGLDSKLIAANPSGEEGQEEVSDSTERVIDLVHASRLVSTSF-DKKSYRAYLKGYLKAIKERLQKENP--ERVSIFESRINEYMVNVFKNFDDYEHYIGESMNPDGMVALM----------NFRENGVTPYFVFLKDGLIEEK-    
>UniRef50_Q5K7S2          Translationally-controlled ... 30.4 6e-44
MLIYQDVLTGDEMISDAFPIKegDIAYEVDCANIIIKEG--DVDIGGNPSAEEAAEALEEGAQQVNNVVHSFRLQSTSF-DKKSYLTYLKGYMKAIKSKLQESNPD--RVAAFEKGAQDFAKKIVANFKDYEFYIGESMNPDGMVCLL----------NYREDGVTPYFTMWKDGLKEIKI    
>UniRef50_Q10344          Translationally-controlled ... 28.9 3e-43
MLLYKDVISGDELVSDAYDLkvDDIVYEADCQMVTVKQGGD-VDIGANPSAEDAEENAEEGTETVNNLVYSFRLSPTSF-DKKSYMSYIKGYMKAIKARLQESNP--ERVPVFEKNAIGFVKKILANFKDYDFYIGESMDPDAMVVLM----------NYREDGITPYMIFFKDGLVSEK-    
>UniRef50_Q9VGS2          Translationally-controlled ... 29.4 1e-41
MKIYKDIITGDEMFADTYKMkvDDVIYEVYGKLITR-QGDDIKLEGANASAEEADEGTDITSESGVDVVLNHRLTEcaFGDKKSYTLYLKDYMKKVLAKLEEKSPD--QVDIFKTNMNKAMKDILGRFKELQFFTGESMDCDGMVALV--EYREINGDSV------PVLMFFKHGLEEEK-    
>UniRef50_O18477          Translationally-controlled ... 28.7 2e-41
MIIFKDVFPGVELFSDSFPvlVNETVYKVKGKLRTDTFAIDDKAIGGNASAEGGEEGTDAASKQGVDIVMNSRLVEY-ALSKKDYMTHIKSYMKSVKDKLQETKPADSEL--FQKNVQPFIKEVLNDFKEYQLFCGESMGPEGMLALM------------KWDGETPYMFFFKHGLDEEKV    
>UniRef50_Q95WA2          Translationally-controlled ... 22.2 4e-40
MIVYKDMITEDEMFTDSHCPRvaDFFYEVDSRFTTVSSNVDGRLIGANPSGEGgdENVDDTSKRVIDLVHANGFISVPF-DQKSYKAHLNLYLKTIIERLQKTDPD--KVPLLKSQVNKYMKNVLDNFDQYEFYMGPPSNPDAMIVLM----------NFREDGMTPYFVFFKDGL-----    
>UniRef50_Q2UR29          Translationally-controlled ... 23.2 6e-40
MIIYKDILTGDEIISDAFNLkvDNILWEVDCRNITIG-DENIQLEGANPSAEGEDDDAGgnAEQVLDIKHNFRLNDYPKLEKDEYKKAIKGYMKKVLAKLEEKKAPEETIKEFKENAQTALKRILANYKDYDVLVGESFGADAMHILI----------NYREDGVTPYATFWKHGLEEYKV    
>UniRef50_B4J901          GH20502 n=9 Tax=Pancrustace... 28.2 6e-40
MKVYKDILTDDEMFTDTYKMkvDDVIYEVYGKLVSRNQD-NIVLAGANPSAEDADADIDTSaeRGIDVVLNHRLQEsaFGDKKSFTSYLKDYMKRLLTKLQESSPD--QIDVLKSNMSRTMKDILGRFNELQFFTGESMDIDGM--VAMCEYREIDGESV------PVFMFFKHGLQEEKL    
>UniRef50_P31265          Translationally-controlled ... 27.2 6e-38
MLVYQDLLTGDELLSDSFPYKenGILWEVEGKWVTV--GAVDVNIGANPSAEEgdEGVDDSTQKVVDIVDTFRLQEQPTYDKKGFIAYIKKYIKLLTPKLSEED-----QAVFKKGIEGATKFLLPRLSDFQFFVGEGMHDDS--TLVFAYYKEGS--------TNPTFLYFAHGLKEVK-    
>UniRef50_B3RLY3          Putative uncharacterized pr... 31.1 4e-37
MIVFKDVFNDQEIFSDGIPylKDDLYYEIEGKMTSEVTDIPESAIGGNASAEVADETSEASSVSGINFVLANRLEKID-LTKKEFQSYIKVYMKKLLGYLEENSPD--RVSVFKKGASAMVPKILNTFKDWDFYMGESKDSTCLLVLV----------NFREDGITPFGIVWKDGVNQEK-    
>UniRef50_Q75DF1          ABR075Cp n=1 Tax=Eremotheci... 27.4 5e-37
MIIFKDLISGDELLSDAYDVkvDGVIYEADCAMVKV--GADNVDIGANPSAEGGDEDVDDGTETVNNVVHSFRLQQTAF-DKKSFLTYIKGYMKEIKNRLQETNPDE--ITIFEKGAQGYVKKVIGSYKDWELFTGESMDHKGILV-----------------------------------    
>UniRef50_Q9ZSW9          Translationally-controlled ... 26.7 5e-37
MLVYQDLLTGDELLSDSFPYKenGILWEVEGKWVV--QGAVDVDIGANPSAEGADegVDDQAVKVVDIVDTFRLQEQPAFDKKQFVTYMKRFIKLLTPKL-----DEEKQESFKKNIEGATKFLLSKLSDLQFFVGESMHDDG--SLVFAYYRGGATD--------PTFLYFAYALKEVK-    
>UniRef50_Q4PLZ3          Translationally-controlled ... 27.8 9e-37
MLLFKDILTGDEMFTDSVKYkvDDCIFEIECEHVTRKVGEVALD-GANPSAEEVEEGTEEGTESGLDLVLNMRLVETGF-SKTDYKNYLKTYTKALMDKWKEDGKSEAEVNEAKSKLTEAVKKVLPRIGDMQFFLGESSNPDGIVALL--EYRPN-----KSGGETPVVMFFKHGLLEEK-    
>UniRef50_Q5BFN9          Translationally-controlled ... 23.8 1e-36
MIIYKDIISGDEVLSDTYNIkvDGVLYECDCRKYLKKTNEDFELEGANPSAEGGDDEGGAEGGEVmdIEDQFRLVWLKAEdkDAFKGHLKTYMKKVLKALQDKGAPDETINEFKKGAPAAVNKILKNYDNYDVLMGESMDGDAMHILI----------DFREDGVTPYATLWKHGLEEMKV    
>UniRef50_B5B8U1          Histamine release factor n=... 20.4 1e-36
MLIYRDIISGDEMFTDTVKITveNSVYEVTCKHVVRKEG-EVVLAGSNPAEGEADEGTDEHTEAGLDVVLNQRLQETSF-DKGSYKTYLKTYTKALQDKWKELEYSADKITELKNQCMAGVKYMVGKIddSQYFLGESMNPDG--CVAILNYRDGADGNEEA-----IMMFLKAGVAEEKV    
>UniRef50_UPI000180C950   PREDICTED: similar to putat... 32.0 4e-36
MLIFKDIITGDELFTDAQKYEemGAFYKVYGKTTTRNDDLDPSLFGANPSAEDGDSGaeSSSTQVIDFVDACKLVEAPAYDKKTFMAYFKDYCKHVAEKLTQEGRTDD-VTEFKKHATDAMKYIKGNIKAFQIFTGESVDPDG------------SVGYLDWEDNVPYILFFKHALVEEKV    
>UniRef50_C3YEG0          Putative uncharacterized pr... 20.0 7e-34
LIIYKDVISGDEMFSDIYKIKtdGFFYDVEGKLVTTQEYLISLD--------------SYSDIIGVDIAVNHNLQETNF-TKDEYKTYIKEYLRRVKAYL-----DPDRVHDFRAAAQGGIDRILKSFDGLKFFTGESKNCEGMVALL----------DYMEDGVTPYMLFFKDGLVQEK-    
>UniRef50_A7SUA9          Predicted protein (Fragment... 100.0 2e-33
------------------------------------KQGIDENLIGGNKSAEDACDDVEDGCTTGCNVVMANRLVEIPYKTFKELLAEFKPYIKKVKEHMKEEGCPDEEVKGFEKAAMDYILSIKKNFKEYQFFQPDCDLGGGAHCIVFMWYPEKDLRGVDQDGFSPVLTVFKHAVKQVKV    
>UniRef50_Q54RX6          Translationally-controlled ... 23.9 3e-33
MRVFKDIvsHDELCSDAYPMTenGLIYEVQAKMVTIDLDVK-VNTGANAASEETEEDEgaGSKQVINVVDAMRLVETSF-DKKSYTGYIKAYMKEVLAKLADNNPS--RVDAFKKDAADFVKSVLGKFDEYKFYTGENMDADGHVALMY----------YKPGEVDPIFLYFKDGLESVK-    
>UniRef50_Q1WDP0          Translationally-controlled ... 30.0 2e-32
MLIYKDMLTNEELFSDSYPMkvDDLYYRVTGKLTSESTDVDESVYGGNASAEGGGEEFESNVKKGVNIVLAHDLKEIEGLDRKAYITLFKEYAGKLNEHYKKNLPD--KVAEFQDKFQKLLKEVKKLleEFQFFQTISASGEGMXALL----------GYEEDGMTPYMIFYKLGLQEEK-    
>UniRef50_B6HIR2          Pc21g23500 protein n=1 Tax=... 21.0 3e-32
MIIYTDIVSGDEIVADTFKlkEFDLLWECDCRKYMKRAGEDFQLEGANPSAEEGAEEEGGEGEAVmdIEDQFRLVWLKAesKEDYKSHLKTYLKKlaPKFAQAENPDAAEKAWKTKAAGAMKKIISNWDNYDVLMGQSTDGDAMHVLI----------DFREDGVTPYATVWADGLKEVKV    
>UniRef50_Q93573          Translationally-controlled ... 26.1 5e-32
MLIYKDIFTDDELSSDSFPMkvDDLVYEFKGKHVVRKEG-EIVLAGSNPSAEEgdDGSDEHVERGIDIVLNHKLVEMnyEDASMFKAYIKKFMKNVIDHMEKNNRDKADVDAFKKKIQGWVVSLLAkfKNLAFFIGERAAEGAENgvAIIEYRDVDGTEV------PTLMLVKEAIIEEK-    
>UniRef50_D2K925          Translationally-controlled ... 29.3 9e-32
MIIYKDLITGDELFSDSFptLVEDLYYEVIGKHTTESDDIDESKLGANASAEEASEQLEKNVKSGVNIVLANKLEQCFAISQDEYLqiFKPYVKKIKKLLEEQEPDKAAAFPERAKQLLGLLKKKLKNEEFDFYQGLSQTNEAMTALL--GYKEKDGEEV------PYMIFFKDGLTEMKV    
>UniRef50_A0DHQ0          Chromosome undetermined sca... 19.6 5e-31
--IYVDAFSGEEIVSDSFNmkFEGVIGEVQSQDIVK--GALNVDVGAGGHFGGKNEDEEDgaQKVNNIIDAFKYAETQF-TKADYVTYFKAYAKKVKAYLEANKPN--RVASFQKGAGEFIKWVSANFNDLQFYCPESYDMENHIVL----------GYYKEGQASPAFVYILDGLKEVKM    
>UniRef50_C8CBN8          Translationally controlled ... 25.0 9e-31
MILYKDLMTGDEMFTDAFPmgEDDFLVCVEGKLVSRKKGESIslIGGNPSQEEQGEEcdTETVSGIDVVLDNQLEDVqfPSKGSLVSYLKKFVKKVVDGLTEEG-DTEKCDCFKKAMSAHIKQFVGKydDVSVYVREGFDVGA-------YKQAPMIGVWSEDGRTIKLYAMKHCLIEEK-    
>UniRef50_D0NYH5          Putative uncharacterized pr... 23.9 2e-30
MLVWQDVFTEDEVMSDSNKvnEVSGMFQVESKTVAK--GSDNVDIGCGDAFGGEEEQIDDSVETVNNVIDdfGYIETGFDTKAELKTYLKSHFRKIMKHLKSTGASDETLAQFKSDAQEIVKFLVSMFKELQFYMFKSCDSEAG--LAYAYYPEGA--------VAPTFCYIKWGLKEVK-    
>UniRef50_B5Y447          Predicted protein n=1 Tax=P... 22.8 2e-30
MIIYKCRFSGDEMLSDAfpVKDEDglIQIQSQKVSKDTGGSIDIGCGNEFGGGDDEGADSGAELVNNVVDefDLHEIPMG-KKDIKEYLQLYCKNLRAKLKEDDktGPEVKAFTQAAPAFCKWILSKYDDMQFFTSSSMDPDGSMA--FAYYEDVD----------PLFVFIKAGLIEEK-    
>UniRef50_UPI0000F2B2DA   PREDICTED: hypothetical pro... 26.0 2e-30
MIIYPDLLSHEEVFSDSYKFLEIelCLEVEGKMVRKAEgiDDSLIGGNASAEGPeeETDATKMTGVGIVINHHLQETSF-TKESYKKYIKDYMKSSKGRLKDQKPD--RVKPFLTGATEQIKHLLIKSNNF--------------------------------------------------    
>UniRef50_Q8I3Z5          Translationally-controlled ... 18.3 4e-29
MKVFKDVFTNDEVCSDSYvpEFREIAFEVKSNKRIKG----NEDYGIADNSEDAVEGMGADVEHVIDIVDSFQLTSTAF-SKKEYSAYIKNYMQKVAKYLEEKKPD--RVEIFKTKAQPFIKHILTNFDDFEFYMGESLDMEAG--IIYSYYKGEE--------ITPRFVYISDGLFEEK-    
>UniRef50_UPI0000EB48D6   UPI0000EB48D6 related clust... 18.6 2e-28
--------SQDEVLSNIYKIWEITYGLCLGERMVRRTEgtDASLIGEMPPQKALRVktESTVSSGIDTVLNHHLQK-PAAQQKPTRKYVKDYTRSIKDKLEEQRP--ERVKPFMTRATEQTKHILTNCKN---FIDENMNPDGRAALL----------DYSEGGETPYRIFFKDGLEMEK-    
>UniRef50_B0EQ45          Putative uncharacterized pr... 20.6 3e-28
MIVFADIFTDDEMFSDSFNPTVEGCMYVVK--AKFVVKKEEDFGIACnaEEGAAGEAGEANAEKVIDVVDNAHLVEQAF-TKTEYMAHIKGYMKKMADYLQQNHP--EKLDQFKVDATAFVKKVIGAFKDCSFYSGESCDTDNGMVAVAMYH----------DGVNPTFYFFKDGLKENK-    
>UniRef50_Q2VET1          Translationally controlled ... 27.5 3e-28
----------------------------VDCAMVV--EGGEATDIGQNASAEEAEEALEDQAIKVNDVIHYFRLQSTSF-DKKSYLPYLKAYMKSVKKALQDAGKSEDEVKEFETKAQAYVKdiLPKFKDWEFYTGESTNPDGMVVLL----------NYRDDGITPYLVIWKHGLKEEKV    
>UniRef50_Q54RX1          Translationally-controlled ... 28.7 5e-28
MKLYKDLisHDDLLTDRYEIKVGDVTFEVKTKMITKDLnvNNNSLGGSISteDEFENVeaGTFQINNLVEQLRLVETSF-DKKSYLAYMKLYIKDLINHIKQqnSDNEKIEHIQKGIQSFVKTMMdnFKKYSFFTGSSMDANGLVAL--MYYKDD-------DPTTPTFVFIKYGLLQVDV    
>UniRef50_UPI0000E47334   PREDICTED: similar to trans... 32.6 9e-26
MIIYKDFLTGDELFTDIYPMKLVGpfIQLKGKRVTENSSAGDINIGGNPSAEEAAETTEETSVSGVDIVLANRLTEVTEYTKEAYQqkIKPYIKKLmkELEAEGKKNEKltAFKNTFKEDLKSVifKKKEFQFFLGESLSDEAM--LILMTYPEDDPEG------RPLMYFVKYGLKEVKV    
>UniRef50_A3F5U0          TCTP (Fragment) n=1 Tax=Oxy... 29.3 2e-25
---------------------------------------------------------AGATKSQVINFVSAHRLVETSY-SKKLYLAYIKQYMARLKAHLEKEKP--ERVSKFMEEAQAFVKKIVSNFDDYRFFTGSSMDSDAMCPIVF----------YKEDGITPYMYLFKHGLEEEK-    
>UniRef50_UPI000023E05A   hypothetical protein FG1063... 20.1 3e-25
------------MITDSYPIkvDDVIFEVDCDAIY-------------PESVAGDDEPDE----FNNVIYSFRLQPTKY-DKKDYVSSLRSYLKIVKNRLKNIGKNPEYIANFEKNAQDFLkkLLPNFDDLEFYTGESMDVDGMIAVM----------GYREDGTTPYFMFWKDGLEEMRI    
>UniRef50_A8BBN6          Translationally controlled ... 18.8 3e-25
MLIYKDIINGDELLSDAIITSTDDLFYVIKGKMIVADGDEEDED-----------------AEKVVDVVFRYNLAEAEF-TKKTLMSNLKKFMKAMSKNLKKTK-SEEEVAAWQEKVNAWVTGLLEKFDDYSFYLGASNDVESGMVV-----------FCKWDGADPYFYYWKDALKSEKV    
>UniRef50_B3RMQ5          Putative uncharacterized pr... 26.8 4e-25
------------IFTDRnyTLVDDLYYELKGKVITEEAGEIDDAAIGNSSAGKVE--SAGAAVTGIDFVLQNRLVETGFSSVKDFKKYIKDYIAKIVTNIKDHNPD--RVEIFKKKVNVKMAEIIKTFSDWKFFMVESMDAEALHVLV------------KEDGKTAIGLVWKDGVKEEK-    
>UniRef50_Q94587          Translationally-controlled ... 19.4 6e-25
MYIYNCIFTGKEVFSDAYPHKLEdfVWVVDGKYEeaDQKFDDSLFGGNKSAEGEDDEGEASTevVNTLLRAFRLEevTITSLNDFKKALKKYTVNLMAKLNESNQS--RVAVLKSKLPKYAKQWAEDFDKIRVYVTEGDGFEVEGTLVVIT--QDVPFGEEKPNDKCKMTVLADSLIKEK-    
>UniRef50_D2VID0          Predicted protein n=1 Tax=N... 20.6 1e-24
MIVFTDAFTDDELFSDSFPQKTegFIINVSSKMMKKD---DDEDILYDRKTFDAMDNKPDNVIDVDQVVETFRLQetSIAKIKDCVATITPYLTALKKKIQTNKGEDALKSFNEELKKFLMDQVGKDFSNYKFYMGESMDTDNGMVV---------FQKYNDDGETTQLYFFADGLKQIK-    
>UniRef50_UPI0001924691   PREDICTED: similar to trans... 25.4 1e-23
MHVFKDVFTHEDVFSDAFTYDTDdlFYIVQGKIISEHEGIDDKLISANKSFLKKGEKLHDKDLLFPDIIRANQLDRisIHSKERLKKLLDAYVAKLTNFVKDEKRLSVIKENMNKTLDN--LFISRYSDKLSFYETEGNAVDMQGMIIV--YEQDDVHGSEVVGHGCKMYVFKDGVYKVDV    
>UniRef50_A1BQ86          Translationally controlled ... 27.3 2e-23
----------DELCSDSFPMkiDDFVYEFKGKHVVRKEG-EILLDGANPSAEGedDGCDEHVERGIDFVLNHRLVEMNceDASTFKSYAKSFMKKTLDLMQKNGKSEDEINTWKKKAQTWISSLIAkfKNLAFFIGENMAEG---------------------------------------    
>UniRef50_B2D268          Translationally controlled ... 21.5 3e-21
------------------------------------------------------------GVESGLDLVLNNRLVETGF-SKADYKNYLKTYTKALQEKWKEEEWTEEQINEAKTKMQEAVKKILPKLSDVQFFLGESSNPDGMVALL--EYRQQADGN-----EVPIMMLLKHGLREEKM    
>UniRef50_B9TY00          Translationally-controlled ... 27.4 3e-21
---------------------------------------------------------------TGVDIVMNSRLVEYT-LSKKDYMTHIKEYMARVKKHLTENKP--GEVDIFMKNVQTFIKDVIANYKDYQLFCGESMGPDGMLALM------------KWDEETPYMIFFKHGL-----    
>UniRef50_B2AXC6          Predicted CDS Pa_7_10110 (F... 24.6 5e-20
------------------KKEAESILYFVRGERVTEAAA--NVDTGANASAEGGdeGAEDTAKEVINVVSSGLLESTSF-DKKSYMAYLKGYLKSTKQYiaEKKKVEQQIAIFEPKAMAFAKWIQANFKDLDFYTGASMNPDGM-------------------------------------    
>UniRef50_C3YCE8          Putative uncharacterized pr... 20.0 8e-20
-IIYKDIFSDNEMFSDSFRFETidLFYEVEGKVVHEN----------------------SENVGVVDIVLNHHLQEVNF-TWDQYQTDIGKYARRIRDHLQEEHR--YRVDGFTVAAQNGIRdiLDNFDDWEFFTGESHGG----------------------------------------    
>UniRef50_B8N6R9          Translationally controlled ... 15.5 2e-19
-------------------------------------------------------EGAPNKTSSEIDVVHEFALHQTNF-DQKSYYEHLKRYAAAIEKHLSITNP--GRVPAFKKAFKEYVTKMMHHWGSLQCYVGPSLDPNGMVAIL----------NYREDGVTPYFNF----------    
>UniRef50_A2ECX3          Putative uncharacterized pr... 18.2 8e-19
---YKDIFTG-HVFLDEHYPFQEdgVYVVRGKFKAIFH-------------EDLPPDNPNSVEVAINLVRDFKLVELNW-TKDKLILWAKDYVQMIKQ--QHQMNTIEQSNPFVLSFAHLVRWVSAKFRDFHFYKPP---GEQTQTVIFCSFL--------EDQITPVFWYPKWSVERE--    
>UniRef50_A0DCK9          Chromosome undetermined sca... 20.0 6e-18
MKIYVDAFSGEEIVSDSFNmkFEGVIGEVQSQDIVK--GALNVDVGAGGHFGGKNEDEEDgaQKVNNIIDAFKYAETQF-TKADYVTYFKAYAKKVKAYLEANKP----------------------------------------------------------------------------    
>UniRef50_UPI0000EE6237   PREDICTED: similar to hCG17... 22.0 1e-16
MIIYPDLISHSEIYKNQEITK--GPCLEVEGKIVSRTEdiDGSLIGRNASTEVPeeETQSTVITGVDVMHYH-LQETSFTKEASHPCNFKIY----QFFIGENKNLDSVVALLDYCEDTVILHMLFFKDDLE-------------------------------------------------    
>UniRef50_A2F397          Putative uncharacterized pr... 15.7 5e-16
MRYYASPIEEDELVSDAYKlkEDIGALEFEGDYIEV----------------DVEEGETTRKDTVMNIPYNNNLQKLE-LTKAQFGAWCKKFIPARKAQL-----SGDAQTEFMQNAKKFVMWVDANFKEFDFFVGPTNNVDDMML----------FCKHDESGAKPYFYLI---------    
>UniRef50_C4PX52          Oligophrenin, putative n=1 ... 30.6 7e-16
-----DMITEDEMFTDSHCPRvaDFFYEVKSRFTTVSGNVDGRLIGANPSSEgeDENVDDTSKRVIDLVHANGFVSL--------------------------------------------------------------------------------------------------------    
>UniRef50_C0H8B2          Translationally-controlled ... 22.7 1e-15
--------------------------------------------------------------------------------------------TKKLANFFVQSCP---RVQAFMAGAPAAVKMILGNLDKYQFFTGESMNCDGAIGLL----------DYREDGVTPFLVFFKDGIEIEK-    
>UniRef50_D2V8T2          Predicted protein n=1 Tax=N... 21.4 2e-14
-------------------------------------------------------------------IVEKFGYHEC-ALKKKEFLMIMNTYTSTLKSIIEDTG-DEEKQKAFLMGTTLFIQSVLSNFNNYRFFIGPSNQMNKGMVIV---------QNCANDLLTPEFYYFVDGLKEE--    
>UniRef50_B4DLD6          cDNA FLJ57742 n=1 Tax=Homo ... 20.9 9e-08
MIIYRDLISHDEMFSDIYKIRedGLCLEVEGKVSRSGLRVGES------------------------------------------------------------------------------------------------------------------------------------------    
>UniRef50_Q6TXK8          Growth-related translationa... 18.8 2e-04
------------------------------------------------------------------------------------------------------------------------------------FFVGENMTPDGMVALL----------DFREDGVTPYMIFFKDGLEIEK-    
>UniRef50_Q6I665          Translationally controlled ... 19.2 5e-04
----------------------------------------------------------------------------------------------------------GEKQEAFKKNIEGATXYLLAXLKDLQFFXGESMADD--CSIVFAYYKEGATE--------PTFLYLAPXLXXV--    
