# Supplementary material for: Characterization of Translationally Controlled Tumour Protein from the Sea Anemone Anemonia viridis and Transcriptome Wide Identification of Cnidarian Homologues
Source: Genes (Basel). 2018 Jan 11;9(1):30. doi: 10.3390/genes9010030 (PMC5793182; doi:10.3390/genes9010030)
Supplement: Supplementary file 1 [file genes-09-00030-s001.zip › queryAVTCTP.msa.fasta/query.msa.fasta/A.viridis.msa.fasta]

>Query_Sequence 100.0 0
MLLFQDLFTGKDILTDSYKYKLIDDFVYEVQANYVTKCGDNFGDEMFGGNPSAEEQTEDLDDPSSVAGFDVILNHPDLEEYSEQPTMKQFLKTLKKIIGFAKEKIPEDRFNGVFKPKMTEFFTNGAGKERFSNFQIFFSTGYIDLEKGDVKAAPVLLDADDTGMKAKIYFFKDLMVEVKM    
>UniRef50_P13693        Translationally-controlled ... 24.4 5e-51
MIIYRDLISHDEMFSDIYKIREidGLCLEVEGKMVSRTEGNIDDSLIGGNASAEGPEGEGTESTVITGVDIVMNHHLQETSFTKEAYKKYIKDYMKSIKGKLEEQRPERVKP-FMTGAAEQIKHILA--NFKNYQFFIG------ENMNPDGMVALLDYREDGVTPYMIFFKDGLEMEKC    
>UniRef50_Q4T3X2        Chromosome 2 SCAF9897, whol... 23.9 7e-48
MLIFRDIISEDELFSDNFKMKveDGMFYEVEGTRVTRKNDGIDGALIGANASAEDA-EEGTEEGTVTDVDIILNHNLQPSAFSKKSYMVYVKDYMKAIKSHLEEHNPER-VADFMKAAPAAIKRITS--DFDNFQFYSGS------TMNPAGIVGALNYREDGITPYMLFFKDGLLSEKL    
>UniRef50_C4R0Y3        Protein that associates wit... 22.2 1e-45
MIIYKDIISGDELLSDAYDVKEVGGVVYEADCQMVTVGSGDVD---IGANPSAEEGGEDLED-GAQTVNNVVYSFRLAETQFDKKSFMVYIKGYMKRIRAHLTENAPDQ-VEAFEKGASAYAKKILS--SFGDWDFYTG------ESMDPDGMIVLLNYREDGVTPYVSIWKHGVKEEKI    
>UniRef50_B5X8N4        Translationally-controlled ... 22.7 5e-44
MIIYKDIITGDELFTEVYKITEvdGMLYEVQGKLTSRSED-VDGALIGANASAEGG-DEGSEASTVSGVDIVLNSKLQETsyNKKAYQSYIKGYMKAVKAKLEEQGS-KRVQAFMAGAPAAVKMILG--NLDKYQFFTG------ESMNCDGAIGLLDYREDGVTPFflFFA--------    
>UniRef50_P35691        Translationally-controlled ... 22.2 2e-43
MIIYKDIFSNDELLSDAYDAKLVDDVIYEADCAMVNVGGDNID---IGANPSAEGGDDDV-EEGAEMVNNVVHSFRLQQTAFDKKSFLTYIKGYMKAVKAKLQETNPEE-VPKFEKGAQTYVKKVIG--SFKDWEFFTG------ESMDPDAMVVMLNYREDGTTPFVAIWKHGIVEEKI    
>UniRef50_Q5K7S2        Translationally-controlled ... 22.2 4e-42
MLIYQDVLTGDEMISDAFPIKEIGDIAYEVDCANIIIKEGDVD---IGGNPSAEEAAE-ALEEGAQQVNNVVHSFRLQSTSFDKKSYLTYLKGYMKAIKSKLQESNPDR-VAAFEKGAQDFAKKIVA--NFKDYEFYIG------ESMNPDGMVCLLNYREDGVTPYFTMWKDGLKEIKI    
>UniRef50_P91800        Translationally-controlled ... 23.5 7e-42
MRVFKDAISGDEMFSDSHSPQLINDVVYEVDANFITVSNG-LDSKLIAANPSGEEGQEEVSDST-ERVIDLVHASRLVSTSFDKKSYRAYLKGYLKAIKERLQKENPER-VSIFESRINEYMVNVF--KNFDDYEHYIG------ESMNPDGMVALMNFRENGVTPYFVFLKDGLIEEK-    
>UniRef50_Q10344        Translationally-controlled ... 24.6 8e-42
MLLYKDVISGDELVSDAYDLKEVDDIVYEADCQMVTVKQG--GDVDIGANPSAEDAEE-NAEEGTETVNNLVYSFRLSPTSFDKKSYMSYIKGYMKAIKARLQESNPER-VPVFEKNAIGFVKKILA--NFKDYDFYIG------ESMDPDAMVVLMNYREDGITPYMIFFKDGLVSEK-    
>UniRef50_B4NTK7        GD11927 n=7 Tax=Fungi/Metaz... 31.2 5e-41
MKIYKDIITGDEMFADTYKMKLVDDVIYEVYGKLITRQGDDI--RLEGANASAEEA-DEGTDITSESGVDVVLNHRLTEcfGDKKSYTLYLKDYMKKVLAKLEEKSPDQ-VDIFKTNMNKAMKDIPG--RFKELQFFPG------ETLDCDGMVALL-----------------------    
>UniRef50_Q95WA2        Translationally-controlled ... 22.9 5e-40
MIVYKDMITEDEMFTDSHCPRVVADFFYEVDSRFTTVSS-NVDGRLIGANPSGEGGEDENVDDTSKRVIDLVHANGFISVPFDQKSYKAHLNLYLKTIIERLQKTDPDK-VPLLKSQVNKYMKNVL--DNFDQYEFYMG------PPSNPDAMIVLMNFREDGMTPYFVFFKDGL-----    
>UniRef50_Q9VGS2        Translationally-controlled ... 29.4 2e-38
MKIYKDIITGDEMFADTYKMKLVDDVIYEVYGKLITRQGDDI--KLEGANASAEEA-DEGTDITSESGVDVVLNHRLTEcfGDKKSYTLYLKDYMKKVLAKLEEKSPDQ-VDIFKTNMNKAMKDILG--RFKELQFFTG------ESMDCDGMVALVEYRegDSVPVLMFFKHGLEEEKC    
>UniRef50_B4J901        GH20502 n=9 Tax=Pancrustace... 27.8 1e-37
MKVYKDILTDDEMFTDTYKMKLVDDVIYEVYGKLVSRNQDNI--VLAGANPSAEDADADIDTSAVERGIDVVLNHRLQeaFGDKKSFTSYLKDYMKRLLTKLQESSPDQ-IDVLKSNMSRTMKDILG--RFNELQFFTG------ESMDIDGMVAMCEYRegESVPVFMFFKHGLQEEKL    
>UniRef50_UPI0000F2B2DA PREDICTED: hypothetical pro... 21.7 1e-37
MIIYPDLLSHEEVFSDSYKFLEIEnlCLEVEGKMVRKAEGAIDDSLIGGNASAEGPEGEETDATKMTGVGIVINHHLQETSFTKESYKKYIKDYMKSSKGRLKDQKPDRVKP-FLTGATEQIKHLLIKSN----NFYLIINMVNQVCNFLNIQPTLHFWHE-------------------    
>UniRef50_O18477        Translationally-controlled ... 22.8 4e-37
MIIFKDVFPGVELFSDSFPVSLVNETVYKVKGKLRT-DTFAIDDKAIGGNASAEGG-EEGTDAASKQGVDIVMNSRLVEYALSKKDYMTHIKSYMKSVKDKLQETKPADS-ELFQKNVQPFIKEVL--NDFKEYQLFCG------ESMGPEGMLALMKW--DGETPYMFFFKHGLDEEKV    
>UniRef50_Q2UR29        Translationally-controlled ... 19.4 9e-37
MIIYKDILTGDEIISDAFNLKEVDNILWEVDCRNITIGDENI--QLEGANPSAEGEDDdgGAGNAEQVLDIKHNFRLNDYplEKDEYKKAIKGYMKKVLAKLEEKkpEETIKEFKENAQTALKRILA--NYKDYDVLVG------ESFGADAMHILINYREDGVTPYATFWKHGLEEYKV    
>UniRef50_P31265        Translationally-controlled ... 23.9 2e-36
MLVYQDLLTGDELLSDSFPYKEIegILWEVEGKWVTVGAVDVN---IGANPSAegGEDEGVDDSTQKVVDIVDTFRLQEQpyDKKGFIAYIKKYIKLLTPKL----SEEDQAVFKKGIEGATKFLL--PRLSDFQFFVGEGMHD------DSTLVFAYYKEGSTNPTFLYFAHGLKEVKC    
>UniRef50_B5B8U1        Histamine release factor n=... 21.7 9e-35
MLIYRDIISGDEMFTDTVKITVVENSVYEVTCKHVVRKEGEV--VLAGSNP-AEGEADEGTDEHTEAGLDVVLNQRLQETSFDKGSYKTYLKTYTKALQDKWKELEYSADKITELKNQCMAGVKYMVGKIDKDSQYFLG------ESMNPDGCVAILNYrdGNEEAIMMFLKAGVAEEKV    
>UniRef50_Q9ZSW9        Translationally-controlled ... 21.7 1e-34
MLVYQDLLTGDELLSDSFPYKEinGILWEVEGKWVVQGAVDVD---IGANPSAEGaeDEGVDDQAVKVVDIVDTFRLQEQpfDKKQFVTYMKRFIKLLTPKL----DEEKQESFKKNIEGATKFLLSK--LSDLQFFVG------ESMHDDGSLVFAYYRGGATDPTFLYFAYALKEVKC    
>UniRef50_B3RLY3        Putative uncharacterized pr... 22.9 5e-34
MIVFKDVFNDQEIFSDGIPYVLKDDLYYEIEGKMTSEVTD-IPESAIGGNASAEVA-DETSEASSVSGINFVLANRLEKIDLTKKEFQSYIKVYMKKLLGYLEENSPDR-VSVFKKGASAMVPKIL--NTFKDWDFYMG------ESKDSTCLLVLVNFREDGITPFGIVWKDGVNQEK-    
>UniRef50_Q93573        Translationally-controlled ... 26.7 9e-34
MLIYKDIFTDDELSSDSFPMKLVDDLVYEFKGKHVVRKEGEI--VLAGSNPSAEEgeDDGSDEHVERGIDIVLNHKLVecYEDASMFKAYIKKFMKNVIDHMEKNNRDkdVDAFKKKIQGWVVSLLAKDRFKNLAFFIGE---RAAEGAENGQVAIIEYrdGTEVPTLMLVKEAIIEEKC    
>UniRef50_Q4PLZ3        Translationally-controlled ... 29.6 8e-33
MLLFKDILTGDEMFTDSVKYKLVDDCIFEIECEHVTRKVGEV--ALDGANPSAEEVEEGTE-EGTESGLDLVLNMRLVETGFSKTDYKNYLKTYTKALMDKWKegKSEAEVNEAKSKLTEAVKKVL--PRIGDMQFFLG------ESSNPDGIVALLEYRpgGETPVVMFFKHGLLEEK-    
>UniRef50_C3YEG0        Putative uncharacterized pr... 19.6 9e-33
LIIYKDVISGDEMFSDIYKIKTfdGFFYDVEGKLVTTQEYLIS----------------LDSYSDIIGVDIAVNHNLQETNFTKDEYKTYIKEYLRRVKAYL----DPDRVHDFRAAAQGGIDRIL--KSFDGLKFFTG------ESKNCEGMVALLDYMEDGVTPYMLFFKDGLVQEK-    
>UniRef50_Q75DF1        ABR075Cp n=1 Tax=Eremotheci... 23.1 2e-32
MIIFKDLISGDELLSDAYDVKLVDGVIYEADCAMVKVGADNVD---IGANPSAEGGDEDV-DDGTETVNNVVHSFRLQQTAFDKKSFLTYIKGYMKEIKNRLQETNPDE-ITIFEKGAQGYVKKVIG--SYKDWELFTGESMD-------------------------------------    
>UniRef50_UPI000180C950 PREDICTED: similar to putat... 26.7 2e-32
MLIFKDIITGDELFTDAQKYEEFMGAFYKVYGKTTTR-NDDLDPSLFGANPSAEDGDSGAAESSSTQVIDFVDACKLVEApyDKKTFMAYFKDYCKHVAEKLTQEGRTDDVTEFKKHATDAMKYIKG--NIKAFQIFTG------ESVDPDGSVGYLDWEDN--VPYILFFKHALVEEKV    
>UniRef50_A0DHQ0        Chromosome undetermined sca... 19.1 3e-32
--IYVDAFSGEEIVSDSFNMEefEGVIGEVQSQDIVKGALNVDVGAGGhgGKNEDEEDGGVDDQAQKVNNIIDAFKYAETQFTKADYVTYFKAYAKKVKAYLEANKPNR-VASFQKGAGEFIKWVSA--NFNDLQFY------CPESYDMENHIVLGYYKEGQASPAFVYILDGLKEVKM    
>UniRef50_Q54RX6        Translationally-controlled ... 22.3 3e-32
MRVFKDIvsHDELCSDAYPMTEIngLIYEVQAKMVTI--DLDVKVNTGANAASEETEEDedNAGSKQVINVVDAMRLVETSFDKKSYTGYIKAYMKEVLAKLADNNPSR-VDAFKKDAADFVKSVLGK--FDEYKFYTG------ENMDADGHVALMYYKPGEVDPIFLYFKDGLESVK-    
>UniRef50_Q5BFN9        Translationally-controlled ... 22.2 2e-31
MIIYKDIISGDEVLSDTYNIKTVDGVLYECDCRKYLKKT-NEDFELEGANPSAEGGDDEGGAEGGEVMVHDIEDQFRLvaKPPKDAFKGHLKTYMKKvkALQDKGAPDETINEFKKGAPAAVNKIL--KNYDNYDVLMG------ESMDGDAMHILIDFREDGVTPYATLWKHGLEEMKV    
>UniRef50_B6HIR2        Pc21g23500 protein n=1 Tax=... 17.8 2e-30
MIIYTDIVSGDEIVADTFKLVPNkdLLWECDCRKYMKRAGE-DFQLEGANPSAEEGAEEEGGEGEAVMVHDIEDQflKAEEGAKPSKEDYKSHLKTYLKKLHKNAAPKFAQAENPDAAEKAWKTKAAGAMKKIISNWDNYDVLMGQSTDGDAMHVLIDFREDGVTPYATVWADGLKEVKV    
>UniRef50_C8CBN8        Translationally controlled ... 26.1 3e-30
MILYKDLMTGDEMFTDAFPmeGEDDFLVCVEGKLVSRkgESISADLIGGNPSQEEQGEECCDDttVSGIDVVLDNQLEDVQAskGSLVSYLKKFVKKVVDGLTEEGDTEKCDCFKKAMSAHIKQFVGKYS-DDVSVYVREGFDV---GAYKQAPMIGVWSEDGRTIKLYAMKHCLIEEKC    
>UniRef50_D2K925        Translationally-controlled ... 23.3 1e-28
MIIYKDLITGDELFSDSFPCTLVEDLYYEVIGKHTTE-SDDIDESKLGANASAEEASEQL-EKNVKSGVNIVLANKLEQcaISQDEYLqiFKPYVKKIKKLLEEQEPDKA-AAFPERAKQLLGLLKKKLKNEEFDFYQGLSQTN------EAMTALLGYKegEEVPYMIFFKDGLTEMKV    
>UniRef50_Q54RX1        Translationally-controlled ... 17.8 2e-28
MKLYKDLisHDDLLTDRYEIK-VGDVTFEVKTKMITKdnVVVNNNSLGGSISteDEFENVEAAGTFQINNLVEQLRLVETSFDKKSYLAYMKLYIKDLINHIKqnSDNEKIEHIQKGIQSFVKTMMDGENFKKYSFFTGS------SMDANGLVALMYYKDDdtTPTFVFIKYGLLQVDV    
>UniRef50_Q1WDP0        Translationally-controlled ... 22.9 2e-28
MLIYKDMLTNEELFSDSYPMKLVDDLYYRVTGKLTSESTD-VDESVYGGNASAEGGGEEF-ESNVKKGVNIVLAHDLKEIelDRKAYITLFKEYAGKLNEHYKKNLPDK-VAEFQDKFQKLLKEVKKLLKAEEFQFFQTI------SASGEGMXALLGYEEDGMTPYMIFYKLGLQEEK-    
>UniRef50_UPI0000EB48D6 UPI0000EB48D6 related clust... 18.1 1e-27
--------SQDEVLSNIYKIWEI-TYGLCLGERMVRRTEGNTDASLIGEMPPQKALRVKVTESTVSSGIDTVLNHHLQKPAAQQKPTRKYVKDYTRSIKDKLEEQRPERVKP-FMTRATEQTKHILTNCK-----------NFIDENMNPDGRAALLDYSEGGETPYRIFFKDGLEMEK-    
>UniRef50_Q8I3Z5        Translationally-controlled ... 16.8 3e-26
MKVFKDVFTNDEVCSDSyeVPEFREIAFEVKSNKRIKGNEDYGIADNS------EDAVEGMGADVEHVIDIVDSFQLTSTAFSKKEYSAYIKNYMQKVAKYLEEKKPDR-VEIFKTKAQPFIKHILT--NFDDFEFYMG------ESLDMEAGIIYSYYKGEEITPRFVYISDGLFEEK-    
>UniRef50_B5Y447        Predicted protein n=1 Tax=P... 16.1 5e-26
MIIYKCRFSGDEMLSDAFKPVPVKdgLIQIQSQKVSKDTG--GSIDIGCGNEFGGGDDEGADSGAELVNNVVDETflHEIPMGKKDIKEYLQLYCKNLRAKLKEDDkgPEVKAFTQAAPAFCKWILSK--YDDMQFFTSS------SMDPDGSMAFAYYED--VDPLFVFIKAGLIEEKC    
>UniRef50_B0EQ45        Putative uncharacterized pr... 21.2 2e-25
MIVFADIFTDDEMFSDSFNPT-VEGCMYVVKAKFVVKKEEDFGIACNADEDAEEGAAGEAGEANAEKVIDVVDNAHLVEQAFTKTEYMAHIKGYMKKMADYLQQNHPEK-LDQFKVDATAFVKKVIGA--FKDCSFYSG------ESCDTDNGMVAVAMYHDGVNPTFYFFKDGLKENK-    
>UniRef50_Q2VET1        Translationally controlled ... 19.9 6e-25
-----------------------------VDCAMVVEGGEATD---IGQNASAEEAEEALE-DQAIKVNDVIHYFRLQSTSFDKKSYLPYLKAYMKSVKKALQdgKSEDEVKEFETKAQAYVKDTI-LPKFKDWEFYTG------ESTNPDGMVVLLNYRDDGITPYLVIWKHGLKEEKV    
>UniRef50_D0NYH5        Putative uncharacterized pr... 22.3 1e-24
MLVWQDVFTEDEVMSDSNKVVPCKDmmFQVESKTVAKGSDNVDI----GCGDAFGGEEEQIDDSVETVNNVIDdfGYIETGFdkAELKTYLkhFRKIMKHLKSTGASDETLAQFKSDAQEIVKFLVS--MFKELQFY------MFKSCDSEAGLAYAYYPEGAVAPTFCYIKWGLKEVK-    
>UniRef50_Q94587        Translationally-controlled ... 25.1 1e-24
MYIYNCIFTGKEVFSDAYPHKLEdgFVWVVDGKYEELADQKFDDSLFGGNKSAEGEDDEGEASTEYkvVNTLLRAFRLEEPVTITSLNDFKKALKKYTVNLMAKLNESnrVAVLKSKLPKYAKQWA--EDFDKIRVYVTEGDGFEVEGTLVVITQDVPFGEenDKCKMTVLADSLIKEK-    
>UniRef50_A1BQ86        Translationally controlled ... 27.4 2e-24
----------DELCSDSFPMKLIDDFVYEFKGKHVVRKEGEI--LLDGANPSAEGEedDGCDEHVERGIDFVLNHRLVecCEDASTFKSYAKSFMKKTLDLMQKnkSEDEINTWKKKAQTWISSLIAKDRFKNLAFFIGENMAEG-----------------------------------    
>UniRef50_UPI000023E05A hypothetical protein FG1063... 17.9 5e-24
------------MITDSYPIKEVDDVIFEVDC-------DAIYPESVAG--------DDEPDEF----NNVIYSFRLQPTKYDKKDYVSSLRSYLKIVKNRLKNikNPEYIANFEKNAQDFLKTKL-LPNFDDLEFYTG------ESMDVDGMIAVMGYREDGTTPYFMFWKDGLEEMRI    
>UniRef50_A8BBN6        Translationally controlled ... 16.1 1e-23
MLIYKDIINGDELLSDAI-ITSTDDLFYVIKGKMIVADGDEEDED-------------------AEKVVDVVFRYNLAEAEFTKKTLMSNLKKFMKAMSKNLKKTKSEEEVAAWQEKVNAWVTGLLEK--FDDYSFYLGASNDVE-----SGMVVFCKW--DGADPYFYYWKDALKSEKV    
>UniRef50_A3F5U0        TCTP (Fragment) n=1 Tax=Oxy... 15.8 2e-23
-----------------------------------------------------------LAGATKSQVINFVSAHRLVETSYSKKLYLAYIKQYMARLKAHLEKEKPER-VSKFMEEAQAFVKKIVS--NFDDYRFFTGS------SMDSDAMCPIVFYKEDGITPYMYLFKHGLEEEK-    
>UniRef50_UPI0000E47334 PREDICTED: similar to trans... 23.3 4e-22
MIIYKDFLTGDELFTDIYPMKLvnQNFIQLKGKRVTENS-SAGDINIGGNPSAEEAAETTEETSV-SGVDIVLANRLTetEYTKEAykPYIKKLMKaiKELEAEGKKNEKLVEELKLQYTAFKniLTGFKKKEFQFFLG------ESLSDEAMLILMTYPEDDPepLMYFVKYGLKEVKV    
>UniRef50_D2VID0        Predicted protein n=1 Tax=N... 19.4 2e-20
MIVFTDAFTDDELFSDSFPQkeFGGFIINVSSKMMKKD----DDEDILYDRKTFDAMDNKPDN--VIDVDQVVETFRLQELTSIAKIKDCVATITPYLTALKKKIQTNKGEDALKSFNEELKKFLMdgKDFSNYKFYMGESMD-----TDNGMVVFQKYNDDGETTQLYFFADGLKQIKC    
>UniRef50_A0DCK9        Chromosome undetermined sca... 17.4 4e-20
MKIYVDAFSGEEIVSDSFNMEefEGVIGEVQSQDIVKGALNVDVGAGGhgGKNEDEEDGGVEDQAQKVNNIIDAFKYAETQFTKADYVTYFKAYAKKVKAYLEANKPRQSCFILK-----------------------------------------------------------------    
>UniRef50_A2ECX3        Putative uncharacterized pr... 12.0 2e-19
---YKDIFTGHVFLDEHYPFQeaEKGVYVVRGKFKAIFHEDLPPD----NP-----------NSVEVAINLVRDFKLVELNWTKDKLILWAKDYVQMIKQQHQMNTIEQSNPFVLSFAH-LVRWVSAK--FRDFHFY-------KPPGEQTQTVIFCSFLEDQITPVFWYPKWSVERE--    
>UniRef50_UPI0000EE6237 PREDICTED: similar to hCG17... 15.3 2e-19
MIIYPDLISHSEIYKNQ---EITKGPCLEVEGKIVSRTEDNIDGSLIGRNASTEVPEGEETQSTVITGVD-VMHYHLQETSFTKEA---------------------------------------SHPCNFKIYQFFIG------ENKNLDSVVALLDYCEDTVILHMLFFKDDLE----    
>UniRef50_B3RMQ5        Putative uncharacterized pr... 25.1 2e-19
------------IFTDRNLYTLVDDLYYELKGKVITEEAGEIDDAAIG-NSSAGKVESAGA---AVTGIDFVLQNRLVETGFSskDFKKYIKDYIAKIVTNIKDHNPDR-VEIFKKKVNVKMAEII--KTFSDWKFF------MVESMDAEALHVLV--KEDGKTAIGLVWKDGVKEEK-    
>UniRef50_B2AXC6        Predicted CDS Pa_7_10110 (F... 15.8 3e-19
--------------ADVKAKKEAESILYFVRGERVTEAAANVDT---GANASAEGGDDEGAEDTAKEVINVVSSGLLESTSFDKKSYMAYLKGYLKSTKQYieKKKVEQQIAIFEPKAMAFAKWI--QANFKDLDFYTGA------SMNPDGM---------------------------    
>UniRef50_B8N6R9        Translationally controlled ... 14.3 1e-18
----------------------------------------------------------EGAPNKTSSEIDVVHEFALHQTNFDQKSYYEHLKRYAAAIEKHLSITNPGR-VPAFKKAFKEYVT--------KMMHHWGSLQCYVGPSLDPNGMVAILNYREDGVTPYFNF----------    
>UniRef50_A7SUA9        Predicted protein (Fragment... 19.1 2e-18
---------------------------------------QGIDENLIGGNKSAEDACDDVEDGCT-TGCNVVMANRLVEIPytFKELLAEFKPYIKKVKEHMKEEgpDEEVKGFEKAAMDYI--LSIKKNFKEYQFF----QPDCDLGGGAHCIVFMWYPedGFSPVLTVFKHAVKQVKV    
>UniRef50_B9TY00        Translationally-controlled ... 13.8 5e-18
------------------------------------------------------------------TGVDIVMNSRLVEYTLSKKDYMTHIKEYMARVKKHLTENKPGE-VDIFMKNVQTFIKDVIA--NYKDYQLFCG------ESMGPDGMLALMKWDEE--TPYMIFFKHGL-----    
>UniRef50_B2D268        Translationally controlled ... 23.1 2e-17
---------------------------------------------------------------GVESGLDLVLNNRLVETGFSKADYKNYLKTYTKALqkWKEEEWTEEQINEAKTKMQEAVKKILPK--LSDVQFFLG------ESSNPDGMVALLEYrdGNEVPIMMLLKHGLREEKM    
>UniRef50_UPI0001924691 PREDICTED: similar to trans... 17.8 6e-17
MHVFKDVFTHEDVFSDAFTYDTDddLFYIVQGKIISE-HEGIDDKLISANKSFLKKGEKLHDKDLLFP-DIIRANQL-DRIKSIHSKERLKKLLDAYVAKLTNFVKDEKRLSVIKENMNKTLDNLFISRYSDKLSFYETEGNAV------DMQGMIIVYEQdgHGCKMYVFKDGVYKVDV    
>UniRef50_C3YCE8        Putative uncharacterized pr... 14.3 2e-16
-IIYKDIFSDNEMFSDSFRFETIqdLFYEVEGKVVHENSENVG------------------------VVDIVLNHHLQEVNFTWDQYQTDIGKYARRIRDHLQEEHR-YRVDGFTVAAQNGIRDMI-LDNFDDWEFFTGES---------------------------------------    
>UniRef50_C4PX52        Oligophrenin, putative n=1 ... 26.3 2e-16
----NDMITEDEMFTDSHCPRVVADFFYEVKSRFTTV-SGNVDGRLIGANPSSEGVEDENVDDTSKRVIDLVHANGFVSL----------------------------------------------------------------------------------------------------    
>UniRef50_D2V8T2        Predicted protein n=1 Tax=N... 12.8 3e-16
-------------------------------------------------------------DIKKSIRYSIVEKFGYHECALKKKEFLMIMNTYTSTLKSIIEDTGDEEKQKAFLMGTTLFIQSVLS--NFNNYRFFIGPSNQMN-----KGMVIVQNCANDLLTPEFYYFVDGLKEE--    
>UniRef50_A2F397        Putative uncharacterized pr... 12.3 6e-15
MRYYASPIEEDELVSDAYKLVRKEDiaLEFEGDYI------------------EVDVEEGETTRKDTVMNIPYNNNLQKLELTKAQFGAWCKKFIPARKAQL----SGDAQTEFMQNAKKFVMWV--DANFKEFDFFVG------PTNNVDDMMLFCKHDESGAKPYFYLI---------    
>UniRef50_C0H8B2        Translationally-controlled ... 21.4 2e-12
-------------------------------------------------------------------------------------------------------------RVQAFMAGAPAAVKMILG--NLDKYQFFTG------ESMNCDGAIGLLDYREDGVTPFLVFFKDGIEIEK-    
>UniRef50_B4DLD6        cDNA FLJ57742 n=1 Tax=Homo ... 24.4 1e-08
MIIYRDLISHDEMFSDIYKIREidGLCLEVEGK-VSRSGLRVGES---------------------------------------------------------------------------------------------------------------------------------------    
>UniRef50_Q6TXK8        Growth-related translationa... 25.6 1e-06
---------------------------------------------------------------------------------------------------------------------------------------------FFVGENMTPDGMVALLDFREDGVTPYMIFFKDGLEIEKC    
>UniRef50_Q6I665        Translationally controlled ... 9.7 3e-04
------------------------------------------------------------------------------------------------------------EKQEAFKKNIEGATXYLLAX--LKDLQFFXG------ESMADDCSIVFAYYKEGATEPTFLYLAPXLXXVNC    
