# Supplementary material for: Characterization of Translationally Controlled Tumour Protein from the Sea Anemone Anemonia viridis and Transcriptome Wide Identification of Cnidarian Homologues
Source: Genes (Basel). 2018 Jan 11;9(1):30. doi: 10.3390/genes9010030 (PMC5793182; doi:10.3390/genes9010030)
Supplement: Supplementary file 1 [file genes-09-00030-s001.zip › queryEPTCTP.msa.fasta/query.msa.fasta/E.pallida.msa.fasta]

>Query_Sequence 100.0 0
MIIFNDIFTGKTILTDSYKMALLEDFLYVVDAKYVTKKGDEFGDELFGGNPSAEEEAELEGGGVVRGFDVIINHDEVEEWELPCKKFVKNVMAKLVSEAKKKMDPERHAVFKKNCGEFFKVPKKDEPSERFKDIPIYDKFSNFQIFSKESIDLETGNLLACPIFVDADDTGMNAKVKYEEL    
>UniRef50_P13693        Translationally-controlled ... 25.7 6e-50
MIIYRDLISHDEMFSDIYKIREIADGLceVEGKMVSRTEGNIDDSLIGGNASAEgeGEGTESTVITGVDIVMNHHLQETskEAYKKYIKDYMKSIKGKLEEQ-RPERVKPFMTGAAEQIKH--------------ILANFKNYQFFIGENMNPDGMVALLDYREDGVTPYMIFFKDGLE--    
>UniRef50_B5X8N4        Translationally-controlled ... 21.6 5e-49
MIIYKDIITGDELFTEVYKITEvdGMLYEVQGKLTSR-SEDVDGALIGANASAEGGDEGSEASTVSGVDIVLNSKLQETskKAYQSYIKGYMKAVKAKLEEQGS-KRVQAFMAGAPAAVK--------------MILGNLDKYQFFTGESMNCDGAIGLLDYREDGVTPFF----------    
>UniRef50_Q4T3X2        Chromosome 2 SCAF9897, whol... 25.3 5e-49
MLIFRDIISEDELFSDNFKMKveDGMFYEVEGTRVTRKNDGIDGALIGANASAEDAEEGTEEGTVTDVDIILNHNLQpfSKKSYMVYVKDYMKAIKSHL-EEHNPERVADFMKAAPAAIK--------------RITSDFDNFQFYSGSTMNPAGIVGALNYREDGITPYMLFFKDGL---    
>UniRef50_C4R0Y3        Protein that associates wit... 21.1 2e-47
MIIYKDIISGDELLSDAYDVKEVGGVVYEADCQMVTVGSGDVD---IGANPSAEEGGEDLEDGAQTVNNVVYSFRLAEtdKKSFMVYIKGYMKRIRAHLTENA-PDQVEAFEKGASAYAK--------------KILSSFGDWDFYTGESMDPDGMIVLLNYREDGVTPYVSIWKHGVKE-    
>UniRef50_B4NTK7        GD11927 n=7 Tax=Fungi/Metaz... 30.0 1e-46
MKIYKDIITGDEMFADTYKMKLVDDVIYEVYGKLITRQGDDI--RLEGANASAEEADEGTDITSESGVDVVLNHRLTECfkKSYTLYLKDYMKKVLAKLEEK-SPDQVDIFKTNMNKAMK--------------DIPGRFKELQFFPGETLDCDGMVALL---------------------    
>UniRef50_Q5K7S2        Translationally-controlled ... 22.1 2e-44
MLIYQDVLTGDEMISDAFPIKEIGDIAYEVDCANIIIKEGDVD---IGGNPSAEEAAEALEEGAQQVNNVVHSFRLQSTskKSYLTYLKGYMKAIKSKL-QESNPDRVAAFEKGAQDFAK--------------KIVANFKDYEFYIGESMNPDGMVCLLNYREDGVTPYFTMWKDGLKEI    
>UniRef50_P35691        Translationally-controlled ... 21.1 2e-43
MIIYKDIFSNDELLSDAYDAKLVDDVIYEADCAMVNVGGDNID---IGANPSAEGGDDDVEEGAEMVNNVVHSFRLQQTakKSFLTYIKGYMKAVKAKL-QETNPEEVPKFEKGAQTYVK--------------KVIGSFKDWEFFTGESMDPDAMVVMLNYREDGTTPFVAIWKHGIVE-    
>UniRef50_P91800        Translationally-controlled ... 20.0 3e-42
MRVFKDAISGDEMFSDSHSPQLINDVVYEVDANFITVSNG-LDSKLIAANPSGEEGQEEVSDSTERVIDLVHASRLVSTskKSYRAYLKGYLKAIKERLQKE-NPERVSIFESRINEYM--------------VNVFKNFDDYEHYIGESMNPDGMVALMNFRENGVTPYFVFLKDGLIE-    
>UniRef50_Q10344        Translationally-controlled ... 21.9 4e-42
MLLYKDVISGDELVSDAYDLKEVDDIVYEADCQMVTVKQG--GDVDIGANPSAEDAEENAEEGTETVNNLVYSFRLSPTskKSYMSYIKGYMKAIKARL-QESNPERVPVFEKNAIGFVK--------------KILANFKDYDFYIGESMDPDAMVVLMNYREDGITPYMIFFKDGL---    
>UniRef50_Q9VGS2        Translationally-controlled ... 30.0 2e-41
MKIYKDIITGDEMFADTYKMKLVDDVIYEVYGKLITRQGDDI--KLEGANASAEEADEGTDITSESGVDVVLNHRLTECfkKSYTLYLKDYMKKVLAKLEEK-SPDQVDIFKTNMNKAMK--------------DILGRFKELQFFTGESMDCDGMVALVEYRegDSVPVLMFFKHGLEE-    
>UniRef50_B4J901        GH20502 n=9 Tax=Pancrustace... 27.2 3e-39
MKVYKDILTDDEMFTDTYKMKLVDDVIYEVYGKLVSRNQDNI--VLAGANPSAEDADADIDTsvERGIDVVLNHRLQESfkKSFTSYLKDYMKRLLTKL-QESSPDQIDVLKSNMSRTMK--------------DILGRFNELQFFTGESMDIDGMVAMCEYREIDGepVFMFFKHGLQE-    
>UniRef50_Q2UR29        Translationally-controlled ... 23.3 7e-39
MIIYKDILTGDEIISDAFNLKEVDNILWEVDCRNITIGDENI--QLEGANPSAEGEDDDAggNAEQVLDIKHNFRLNDYpkDEYKKAIKGYMKKVLAKLEEKKAPEeiKEFKENAQTALK--------------RILANYKDYDVLVGESFGADAMHILINYREDGVTPYATFWKHGLEE-    
>UniRef50_Q95WA2        Translationally-controlled ... 18.5 2e-38
MIVYKDMITEDEMFTDSHCPRVVADFFYEVDSRFTTVSS-NVDGRLIGANPSGegEDENVDDTSKRVIDLVHafISVPFDQKSYKAHLNLYLKTIIERL-QKTDPDKVPLLKSQVNKYMKN--------------VLDNFDQYEFYMGPPSNPDAMIVLMNFREDGMTPYFVFFKDGL---    
>UniRef50_O18477        Translationally-controlled ... 24.4 4e-38
MIIFKDVFPGVELFSDSFPVSLVNETVYKVKGKLRT-DTFAIDDKAIGGNASAEGGEEGTDAASKQGVDIVMNSRLVEysKKDYMTHIKSYMKSVKDKL-QETKPADSELFQKNVQPFIK--------------EVLNDFKEYQLFCGESMGPEGMLALMKW--DGETPYMFFFKHGLDE-    
>UniRef50_P31265        Translationally-controlled ... 22.1 4e-38
MLVYQDLLTGDELLSDSFPYKEIegILWEVEGKWVTVGAVDVN---IGANPSAegEDEGVDDSTQKVVDIVDTFRLQEQPTYDKKGFI-AYIKKYIKLLTPKLSEEDQAVFKKGIEGATKFL--------------LPRLSDFQFFVGEGMHDDSTLVFAYYKEGSTNPTFLYFAHGLKEV    
>UniRef50_Q9ZSW9        Translationally-controlled ... 23.8 2e-37
MLVYQDLLTGDELLSDSFPYKEinGILWEVEGKWVVQGAVDVD---IGANPSAedEDEGVDDQAVKVVDIVDTFRLQEQPAFDKKQFV-TYMKRFIKLLTPKLDEEKQESFKKNIEGATKFL--------------LSKLSDLQFFVGESMHDDGSLVFAYYRGGATDPTFLYFAYALKEV    
>UniRef50_B3RLY3        Putative uncharacterized pr... 21.9 5e-37
MIVFKDVFNDQEIFSDGIPYVLKDDLYYEIEGKM-TSEVTDIPESAIGGNASAEVADETSEASSVSGINFVLANRLEKitKKEFQSYIKVYMKKLLGYLEEN-SPDRVSVFKKGASAMV--------------PKILNTFKDWDFYMGESKDSTCLLVLVNFREDGITPFGIVWKDGV---    
>UniRef50_Q4PLZ3        Translationally-controlled ... 25.6 3e-35
MLLFKDILTGDEMFTDSVKYKLVDDCIFEIECEHVTRKVGEV--ALDGANPSAEEVEEGTEEGTESGLDLVLNMRLVEtsKTDYKNYLKTYTKALMDKWKEDGKSeeVNEAKSKLTEAVK--------------KVLPRIGDMQFFLGESSNPDGIVALLEYRpgGETPVVMFFKHGLLE-    
>UniRef50_Q5BFN9        Translationally-controlled ... 23.2 4e-35
MIIYKDIISGDEVLSDTYNIKTVDGVLYECDCRKYLKKTNE-DFELEGANPSAEGGDDEGGAEGGEVmdIEDQFRLvkPPKDAFKGHLKTYMKKVLKALQDKGAPDeiNEFKKGAPAAV--------------NKILKNYDNYDVLMGESMDGDAMHILIDFREDGVTPYATLWKHGLEEM    
>UniRef50_UPI0000F2B2DA PREDICTED: hypothetical pro... 28.5 3e-34
MIIYPDLLSHEEVFSDSYKFLEIENRLceVEGKMVRKAEGAIDDSLIGGNASAEgeGEETDATKMTGVGIVINHHLQETskESYKKYIKDYMKSSKGRLKDQ-KPDRVKPFLTGATEQIKHLLIKSNNFYLIINMvvCNFLNIQ-------------------------------------    
>UniRef50_B5B8U1        Histamine release factor n=... 21.5 4e-34
MLIYRDIISGDEMFTDTVKITVVENSVYEVTCKHVVRKEGEV--VLAGSNPAEGEADEGTDEHTEAGLDVVLNQRLQETskGSYKTYLKTYTKALQDKWKeeYSADKITELKNQCMAGVKYMVGKID-------------KDSQYFLGESMNPDGCVAILNYRDgdGNEEAIMMFLK----    
>UniRef50_Q75DF1        ABR075Cp n=1 Tax=Eremotheci... 20.9 5e-34
MIIFKDLISGDELLSDAYDVKLVDGVIYEADCAMVKVGADNVD---IGANPSAEGGDEDVDDGTETVNNVVHSFRLQQTakKSFLTYIKGYMKEIKNRL-QETNPDEITIFEKGAQGYVK--------------KVIGSYKDWELFTGESMDHKGILV-----------------------    
>UniRef50_Q54RX6        Translationally-controlled ... 22.7 3e-33
MRVFKDIvsHDELCSDAYPMTEIngLIYEVQAKMVTIDLD--VKVNTGANAASEETEEDEgaGSKQVINVVDAMRLVETskKSYTGYIKAYMKEVLAKLADN-NPSRVDAFKKDAADFVKS--------------VLGKFDEYKFYTGENMDADGHVALMYYKPGEVDPIFLYFKDGLESV    
>UniRef50_C3YEG0        Putative uncharacterized pr... 18.0 3e-33
LIIYKDVISGDEMFSDIYKIKTfdGFFYDVEGKLVTTQEYLISL---------------DSYSDIIGVDIAVNHNLQEttKDEYKTYIKEYLRRVKAYL----DPDRVHDFRAAAQGGID--------------RILKSFDGLKFFTGESKNCEGMVALLDYMEDGVTPYMLFFKDGL---    
>UniRef50_Q1WDP0        Translationally-controlled ... 26.1 2e-32
MLIYKDMLTNEELFSDSYPMKLVDDLYYRVTGKL-TSESTDVDESVYGGNASAEGGGEEFESNVKKGVNIVLAHDLKEIEGLDRKAYikEYAGKLNEHYKKNL-PDKVAEFQDKFQKLLKEVKKLLKAE------------EFQFFQTISASGEGMXALLGYEEDGMTPYMIFYKLGLQE-    
>UniRef50_A0DHQ0        Chromosome undetermined sca... 20.1 2e-32
--IYVDAFSGEEIVSDSFNMEefEGVIGEVQSQDIVKGALNVdgHFGGKNEDEEDGGVDDQAQKVNNIIDAFKYAETQFTKADYVTYFKAYAKKVKAYLEAN-KPNRVASFQKGAGEFIKW--------------VSANFNDLQFYCPESYDMENHIVLGYYKEGQASPAFVYILDGLKEV    
>UniRef50_UPI000180C950 PREDICTED: similar to putat... 22.8 3e-32
MLIFKDIITGDELFTDAQKYEEFMGAFYKVYGKTTTR-NDDLDPSLFGANPSAEDGDSgaESSSTQVIDFVDACKLVEApkKTFMAYFKDYCKHVAEKLTQEGRTDDVTEFKKHATDAMKY--------------IKGNIKAFQIFTGESVDPDGSVGYLDWEDN--VPYILFFKHALVE-    
>UniRef50_D2K925        Translationally-controlled ... 21.5 8e-32
MIIYKDLITGDELFSDSFPCTLVEDLYYEVIGKHTT-ESDDIDESKLGANASAEEASEQLEKNVKSGVNIVLANKLEQCFAISQDEYLQGIFKPYVKKIkeEQEPDKAAAFPERAKQLLGLLKKKLKNE------------EFDFYQGLSQTNEAMTALLGYKEKDGepYMIFFKDGLTEM    
>UniRef50_Q93573        Translationally-controlled ... 28.2 1e-30
MLIYKDIFTDDELSSDSFPMKLVDDLVYEFKGKHVVRKEGEI--VLAGSNPSAEEGAEDddEHVERGIDIVLNHKLVEMNCYefKAYIKKFMKNVIDHMEKNNRDkdVDAFKKKIQGWVVSLLAK------------DRFKNLAFFIGERaaENGQVAIIEYRDVDGTEVPTLMLVK----    
>UniRef50_B6HIR2        Pc21g23500 protein n=1 Tax=... 22.1 2e-29
MIIYTDIVSGDEIVADTFkpNKEFDLLWECDCRKYMKRAGE-DFQLEGANPSAEEGAEEEGGEGEAVmdIEDQFRLvkPSKEDYKSHLKTYLKKLHKNAAPkeNPDAAeaWKTKAAGAMK--------------KIISNWDNYDVLMGQSTDGDAMHVLIDFREDGVTPYATVWADGLKEV    
>UniRef50_UPI0000E47334 PREDICTED: similar to trans... 26.0 7e-29
MIIYKDFLTGDELFTDIYPMKLvnQNFIQLKGKRVTENSSA-GDINIGGNPSAEEAAETTEETSVSGVDIVLANRLTEVTEYTKEAyiKPYIKKLMKAKDDQIKELEAEGKkeKLVEELKLQYTAFKNTFKEDLkiLTGfkEFQFFLGESLSDEAMLILMTYPEDDPepLMYFVKYGLKEV    
>UniRef50_UPI0000EB48D6 UPI0000EB48D6 related clust... 17.5 3e-28
--------SQDEVLSNIYKIWEITYGLCLGE-RMVRRTEGNTDASLIGEMPPQKarVKVTESTVSSGIDTVLNHHLQKPaqKPTRKYVKDYTRSIKDKLEEQ-RPERVKPFMTRATEQTKH--------------ILTNCKN---FIDENMNPDGRAALLDYSEGGETPYRIFFKDGLE--    
>UniRef50_Q8I3Z5        Translationally-controlled ... 19.4 7e-28
MKVFKDVFTNDEVCSDSyeVPEFREIAFEVKSNKRIKGNEDYGIAD-----NSEDAVEGMGADVEHVIDIVDSFQLTStsKKEYSAYIKNYMQKVAKYLEEK-KPDRVEIFKTKAQPFIKH--------------ILTNFDDFEFYMGESLDMEAGIIYSYYKGEEITPRFVYISDGLFE-    
>UniRef50_Q54RX1        Translationally-controlled ... 18.2 6e-27
MKLYKDLisHDDLLTDRYEIK-VGDVTFEVKTKMITKdgGSISTTVDNNNsnLEDEFENVEagTFQINNLVEQLRLVETskKSYLAYMKLYIKDLINHIKqnSDNEKIEHIQKGIQSFVKTMMDGE------------NFKKYSFFTGSSMDANGLVALMYYKDDdtTPTFVFIKYGLLQV    
>UniRef50_B5Y447        Predicted protein n=1 Tax=P... 19.4 2e-26
MIIYKCRFSGDEMLSDAFKPVPVKdgLIQIQSQKVSKDTG--GSIDIggNEFGGGDDEGADSGAELVNNVVDefDLHEIpkKDIKEYLQLYCKNLRAKLKekVTGPEVKAFTQAAPAFCKW--------------ILSKYDDMQFFTSSSMDPDGSMAFAYYE--DVDPLFVFIKAGLIE-    
>UniRef50_D0NYH5        Putative uncharacterized pr... 21.5 2e-26
MLVWQDVFTEDEVMSDSNKVVPCKDmmFQVESKTVAKGSDNVD---IGCGDAFGGEEEQIDDSVETVNNVIDDseTGFDTKAELKTYLKSHFRKIMKHLKSTgsDETLAQFKSDAQEIVKFL--------------VSMFKELQFYMFKSCDSEAGLAYAYYPEGAVAPTFCYIKWGLKEV    
>UniRef50_Q2VET1        Translationally controlled ... 17.2 2e-25
-----------------------------VDCAMVVEGGEATD---IGQNASAEEAEEALEDQAIKVNDVIHYFRLQSTskKSYLPYLKAYMKSVKKALQDAGkeDEVKEFETKAQAYVK-------------DTILPKFKDWEFYTGESTNPDGMVVLLNYRDDGITPYLVIWKHGLKE-    
>UniRef50_C8CBN8        Translationally controlled ... 22.8 2e-25
MILYKDLMTGDEMFTDAFPMHYedDFLVCVEGKLVSRKKGeiSADLIGGNPSQEEQGEedDTETVSGIDVVLDNQLEdpSKGSLVSYLKKFVKKVVDGLTEEGDTEKCDCFKKAMSAHIKQFVGKYS-------------DDVSVYVREGFDVGamIGV--WSEDGRTIKLYAMKHCLIE-    
>UniRef50_UPI000023E05A hypothetical protein FG1063... 18.3 5e-25
------------MITDSYPIKEVDDVIFEVDCDAIYPESV------------AGDDEPDEFNNVIYSFRLQPTKYDKKDYVSSLRSYLKIVKNRLKNIGK---NPEYIANFEKNAQDFLKT-------------KLLPNFDDLEFYTGESMDVDGMIAVMGYREDGTTPYFMFWKDGLEEM    
>UniRef50_B0EQ45        Putative uncharacterized pr... 23.9 6e-25
MIVFADIFTDDEMFSDSFNPT-VEGCMYVVKAKFVVKKEEDFGIanADEDAEEGAAGEAGEANAEKVIDVVDNAHLVefTKTEYMAHIKGYMKKMADYLQQNH-PEKLDQFKVDATAFVK--------------KVIGAFKDCSFYSGESCDTDNGMVAVAMYHDGVNPTFYFFKDGLKE-    
>UniRef50_B3RMQ5        Putative uncharacterized pr... 25.0 4e-24
------------IFTDRNLYTLVDDLYYELKGKVITEEAGEIDDAAIGNSSAGKVESAGA---AVTGIDFVLQNRLVEtsVKDFKKYIKDYIAKIVTNIKD-HNPDRVEIFKKKVN--------------VKMAEIIKTFSDWKFFMVESMDAEALHVLV--KEDGKTAIGLVWKDGVKE-    
>UniRef50_D2VID0        Predicted protein n=1 Tax=N... 17.1 1e-23
MIVFTDAFTDDELFSDSFPQkeFGGFIINVSSKMMKKD----DDEDILYDRKTFDAMDNKPDNVIDVDQVVETFRLQELTSIAKIKDCVATITPYLTALKKKIQTNKGEDALKSFNEELK---------KFLMDQVGKDFSNYKFYMGESMDTdgMVVFQKYNDDGETTQLYFFADGLKQI    
>UniRef50_A1BQ86        Translationally controlled ... 27.0 5e-23
----------DELCSDSFPMKLIDDFVYEFKGKHVVRKEGEI--LLDGANPSAEGedDGCDEHVERGIDFVLNHRLVEMnaSTFKSYAKSFMKKTLDLMQKNGkeDEINTWKKKAQTWISSLIAK------------DRFKNLAFFIGENM------------------------------    
>UniRef50_A3F5U0        TCTP (Fragment) n=1 Tax=Oxy... 19.0 2e-22
-----------------------------------------------------------AGATKSQVINFVSAHRLVETskKLYLAYIKQYMARLKAHLEKE-KPERVSKFMEEAQAFVK--------------KIVSNFDDYRFFTGSSMDSDAMCPIVFYKEDGITPYMYLFKHGLEE-    
>UniRef50_A8BBN6        Translationally controlled ... 17.9 3e-21
MLIYKDIINGDELLSDAI-ITSTDDLFYVIKGKMIVADGDEEDEDA------------------EKVVDVVFRYNLAefTKKTLMSNLKKFMKAMSKNLKKTKSEEEVAAWQEKVNAWV--------------TGLLEKFDDYSFYLGASNDVESGMVVFCKW-DGADPYFYYWKDALK--    
>UniRef50_UPI0000EE6237 PREDICTED: similar to hCG17... 17.9 5e-20
MIIYPDLISHSEI----YKNQEITKGPceVEGKIVSRTEDNIDGSLIGRNASTepEGEETQSTVITGVDVMH-YHLQETS------------------------------FTKEASH-------------------PCNFKIYQFFIGENKNLDSVVALLDYCEDTVILHMLFFKDDLE--    
>UniRef50_B9TY00        Translationally-controlled ... 17.7 3e-19
-----------------------------------------------------------------TGVDIVMNSRLVEysKKDYMTHIKEYMARVKKHLTEN-KPGEVDIFMKNVQTFIK--------------DVIANYKDYQLFCGESMGPDGMLALMKWDEE--TPYMIFFKHGL---    
>UniRef50_B2AXC6        Predicted CDS Pa_7_10110 (F... 14.1 4e-19
--------------ADVKAKKEAESILYFVRGERVTEAAANVDT---GANASAEGGdeGAEDTAKEVINVVSSGLLESTskKSYMAYLKGYLKSTKQYIpkALSAEEQEAEKKKVEQQIAIFEPKAMAFAKW---IQANFKDLDFYTGASMNPDGM-------------------------    
>UniRef50_A0DCK9        Chromosome undetermined sca... 17.9 4e-19
MKIYVDAFSGEEIVSDSFNMEefEGVIGEVQSQDIVKGALNVdgHFGGKNEDEEDGGVEDQAQKVNNIIDAFKYAETQFTKADYVTYFKAYAKKVKAYLEANKPRQSCFILK---------------------------------------------------------------------    
>UniRef50_Q94587        Translationally-controlled ... 28.9 5e-19
MYIYNCIFTGKEVFSDAYPHKLEdgFVWVVDGKYEELADQKFDDSLFGGNKSAEGEDDEGEASTEyvNTLLRAFRLEetSLNDFKKALKKYTVNLMAKL-NESNQSRVAVLKSKLPKYAKQ-----WAEDFDKIRVYVTEGD---------------------------------------    
>UniRef50_A7SUA9        Predicted protein (Fragment... 17.6 1e-18
---------------------------------------QGIDENLIGGNKSAEDACDDVEDGCTTGCNVVMANRLVEIPYKTFKELlkPYIKKVKEHMKEEGCPdeVKGFEKAAMDYI--------------LSIKKNFKEYQFFQ-PDCDLGGgiVFMWYPedGFSPVLTVFKHAVKQV    
>UniRef50_C3YCE8        Putative uncharacterized pr... 15.4 1e-18
-IIYKDIFSDNEMFSDSFRFETIqdLFYEVEGKVVHENSENVG-----------------------VVDIVLNHHLQefTWDQYQTDIGKYARRIRDHLQEEHR-YRVDGFTVAAQNGIRDM-------------ILDNFDDWEFFTGES-------------------------------    
>UniRef50_B8N6R9        Translationally controlled ... 12.1 3e-18
---------------------------------------------------------EGAPNKTSSEIDVVHEFALHQTnqKSYYEHLKRYAAAIEKHL-SITNPGRVPAFKKAFKEYV--------------TKMMHHWGSLQCYVGPSLDPNGMVAILNYREDGVTPYFNF--------    
>UniRef50_UPI0001924691 PREDICTED: similar to trans... 14.4 1e-17
MHVFKDVFTHEDVFSDAFTYDTDddLFYIVQGKIISEHEG-IDDKLISANKSFLKKGEKLHDKDLLFPDIIRANQLDRIKSIHSKERLKKLLDAYVAKLTNFVKDerLSVIKENMNKTLDNLFISRYSDKLSFYETEGNAVDMQ----------GMIIVYEQDDVHGSEvmYVFKDGVYKV    
>UniRef50_A2F397        Putative uncharacterized pr... 12.1 4e-16
MRYYASPIEEDELVSDAYKLVRKEDiaLEFEGDYIEV-----------------DVEEGETTRKDTVMNIPYNNNLQKLELT--KAQFGAWCKKFIPARKAQLSGDAQTEFMQNAKKFVMW--------------VDANFKEFDFFVGPTNNVDDMMLFCKHDESGAKPYFYLI-------    
>UniRef50_C4PX52        Oligophrenin, putative n=1 ... 28.6 1e-15
----NDMITEDEMFTDSHCPRVVADFFYEVKSRFTTV-SGNVDGRLIGANPSSEgeDENVDDTSKRVIDLVHAN-----------------------------------------------------------------------------------------------------------    
>UniRef50_B2D268        Translationally controlled ... 21.2 2e-15
--------------------------------------------------------------GVESGLDLVLNNRLVEtsKADYKNYLKTYTKALQEKWKEEEWTeqINEAKTKMQEAVK--------------KILPKLSDVQFFLGESSNPDGMVALLEYrdGNEVPIMMLLKHGLRE-    
>UniRef50_C0H8B2        Translationally-controlled ... 15.1 2e-12
----------------------------------------------------------------------------------------------------------RVQAFMAGAPAAVK--------------MILGNLDKYQFFTGESMNCDGAIGLLDYREDGVTPFLVFFKDGIE--    
>UniRef50_B4DLD6        cDNA FLJ57742 n=1 Tax=Homo ... 31.1 2e-09
MIIYRDLISHDEMFSDIYKIREIADGLceVEGK-VSRSGLRVGES----------------------------------------------------------------------------------------------------------------------------------------    
>UniRef50_Q6TXK8        Growth-related translationa... 14.3 7e-07
------------------------------------------------------------------------------------------------------------------------------------------------FFVGENMTPDGMVALLDFREDGVTPYMIFFKDGLE--    
>UniRef50_Q6I665        Translationally controlled ... 14.5 2e-06
--------------------------------------------------------------------------------------------------LTPKLXGEKQEAFKKNIEGATXYL--------------LAXLKDLQFFXGESMADDCSIVFAYYKEGATEPTFLYLAPXLXXV    
>UniRef50_D2V8T2        Predicted protein n=1 Tax=N... 10.8 2e-06
---------------------------------------------------------------------IVEKFGYHECakKEFLMIMNTYTSTLKSIIEDTGDEEKQKAFLMGTTLFIQS--------------VLSNFNNYRFFIGPSNQMngMVIVQNCANDLLTPEFYYFVDGLKE-    
>UniRef50_A2ECX3        Putative uncharacterized pr... 14.8 2e-05
---YKDIFTGHVFLDEHYPFQeaEKGVYVVRGKFKAI--------------FHEDLPPDNPNSVEVAINLVRDFKLVELNWT--KDKLILWAKDYVQMIKQQHQ-----------MNTIEQSNPFVLSFAHLVRWVSAKFRDFHFYKPPGEQTQT-VIFCSFLEDQITPVFWYPKWSVE--    
>UniRef50_B3RMQ3        Predicted protein n=3 Tax=T... 27.3 0.008
------------------------------------------------------------------------------------------------------------------------------------MQEIVVTFSDWQFFMRESMNTEAMHVLVKYDGD----------------    
